# Supplementary material for: Proteomic Analysis of C2C12 Myoblast and Myotube Exosome-Like Vesicles: A New Paradigm for Myoblast-Myotube Cross Talk?
Source: PLoS One. 2014 Jan 2;9(1):e84153. doi: 10.1371/journal.pone.0084153 (PMC3879278; doi:10.1371/journal.pone.0084153)
Supplement: Table S1 — Differential analysis of ELV-MB and ELV-MT proteomes. (XLS) [file pone.0084153.s008.xls]

## Sheet: ELV-MB
Proteome of C2C12 myoblast exosome-like vesicles (ELV-MB)
Only proteins identified in at least 2 out of 3 independent proteomic experiments are listed (Spectral Count values, SC, observed in each biological replicate are given).
Protein names	Gene names	SC ELV-MB_R1	SC ELV-MB_R2	SC ELV-MB_R3	Accessions
Basement membrane-specific heparan sulfate proteoglycan core protein	Hspg2	58	199	188	E9PZ16;Q3UHH3
Basement membrane-specific heparan sulfate proteoglycan core protein;Endorepellin;LG3 peptide	Hspg2	55	191	174	Q05793
Histone H4	Gm11275;Hist1h4a;Hist2h4	53	171	110	E1BBP7;B2RTM0;E1BLC2;F6VFV9;P62803;P62806;G3X807;E1B7N2;E1B9M9;G3N2B8;Q61667;A5D792;E1BK94
Histone H2B;Histone H2B type 1-F/J/L;Histone H2B type 1-M;Histone H2B type 1-B;Histone H2B type 1-H;Histone H2B type 2-B;Histone H2B type 1-C/E/G;Histone H2B type 1-K;Histone H2B type 1-P;Histone H2B type 2-E;Histone H2B type 3-B;Histone H2B type 3-A	Gm13646;Hist1h2bm;Hist1h2bk;Hist1h2bf;Hist1h2bb;Hist1h2bh;Hist2h2bb;Hist1h2bc;Hist1h2bp;Hist1h2bj;Hist3h2ba;Hist2h2be;Hist3h2bb;Hist1h2ba	56	127	104	Q8CGP2-2;Q921L4;Q8CBB6;B2RTK3;B2RVD5;F1MUD2;F2Z4E8;F2Z4F9;F6PWV1;F6TWM4;F6VUX0;F6VYH8;F7ASE9;F7CJ51;F7DLL0;F7E1X9;P10853;P10854;P62808;Q2KII5;Q2M2T1;Q64475;Q64478;Q64525;Q6ZWY9;Q8CGP1;Q8CGP2;A0JLV3;Q32S29;E1B8G9;E1B7L1;G8JL06;E1BKX5;G3MXP6;E1B877;A2AB77;A5D7N2;E1BGW2;F1N453;F6PRL4;F6SK17;F6UGW9;F7A4V1;F7AHT9;F7AZR5;F7DIN7;Q64524;Q8CGP0;Q9D2U9;G3MWH4;G3N011;G3N068;E1BDE9;G3X9D5;Q8VEE3;E1BBY9;E1BEF…
Annexin	Anxa6	82	40	73	Q99JX6
Heat shock cognate 71 kDa protein	Hspa8	66	50	66	P63017;Q3TEK2;Q3TH56;Q3UBA6;Q3TQ13;F7AUW2;Q3U9L2;A2Q0Z1;Q3TZJ3;Q504P4;P19120;Q3TF16;Q3TRH3;Q3ULM1;Q3UDS0;Q3KQJ4;Q3TB63;Q3TH04
Programmed cell death 6-interacting protein	Pdcd6ip	63	36	77	B8JJL8;Q9WU78-3;Q80Y09;Q9WU78;Q6ZPS9;F7B9G0;E1BKM4
Major vault protein	Mvp	69	6	77	E9Q3X0;Q3THX5;Q8C2S9;Q9EQK5
Transitional endoplasmic reticulum ATPase	Vcp	47	54	35	Q01853;G3X757;Q3ZBT1;F7BWW6;Q8BNF8
Clathrin heavy chain 1	Cltc	93	19	18	Q80U89;Q5SXR6;Q68FD5;F7BV85;P49951;F1MPU0;Q3UPJ3
Annexin A2;Annexin	Anxa2	45	14	50	P07356;Q542G9;Q3UCD3;Q9CZI7;F6ZI51;P04272;B0V2N7;B2B9I8;B0V2N5;Q99KH3;B0V2N8
EH domain-containing protein 1	Ehd1	51	5	49	Q8K1X5;F6YBI4;Q80ZZ0;Q9WVK4;Q3TUW9;Q3TGS1;Q3TIT3;Q3TCK3;Q3T9A1;F6Y7R7;Q5E9R3;F7BF53;F6U2W9;F1N6N3
Prostaglandin F2 receptor negative regulator	Ptgfrn	44	16	44	Q9WV91;Q69ZJ6
Type VI collagen alpha 3 subunit	Col6a3	8	19	73	E9PWQ3;O88493
EH domain-containing protein 2	Ehd2	36	8	49	Q8BH64;Q2KJ47;Q8R2X0
Histone H2A;Histone H2A.Z;Histone H2A.V	H2afv;H2afz	12	52	29	B2RVP5;P0C0S4;P0C0S6;Q32LA7;Q3THW5;F6X1H9;F1MT45;F7BXQ8;Q3UA95;Q5NC91;Q3TFU6;Q8R029
Nidogen-2	Nid2	7	45	41	O88322;Q3TPN0;Q8CFA3;Q3US45;Q8R5G0;Q8C6Z2
Collagen alpha3(VI)	Col6a3	7	19	66	Q9Z0I9;E9Q8G0;D3YWD1
Myosin-9	Myh9	57	7	24	Q8VDD5;F6XTY0;F6X485;F1MQ37
Moesin	Msn	38	9	41	P26041;Q3TZQ2;F6PUX2;Q2HJ49;F1MZW0;Q05DU4
Tubulin beta-5 chain	Tubb5	29	20	39	F7E0H3;P99024;Q2KJD0;E1B953
Actin, alpha skeletal muscle	Acta1	23	24	40	F7CZ92;P68134;P68138;A4IFM8;Q61264;Q61272
Cytoplasmic dynein 1 heavy chain 1	Dync1h1	69	0	15	Q9JHU4;F6RHB3;F6XGY6;E1BDX8
Vimentin	Vim	39	12	33	P20152;Q3U6S1;Q5FWJ3;E9PZV5;Q3V2S4;Q3TFD9;Q3TWV0;Q3UAX1;Q3UD36;P48616;F7B5C4
Tubulin alpha-1A chain;Tubulin alpha-3 chain	Tuba1a;Tuba3a;Tuba3b	31	21	32	Q2HJ86;F2Z4C1;F6ZSB4;P68369;F7ANC9;Q3ZCJ7;F7CD56;F6YDT3;F6R810;F2Z4K0;P05214;Q5FW91;F6RP72;F1MNF8;Q32KN8;Q9D9Y2
Isoform M1 of Pyruvate kinase isozymes M1/M2	Pkm2	42	6	32	P52480-2
Alpha-enolase;Enolase	Eno1	37	9	31	P17182;Q5FW97;Q6PHC1;Q8CF78;B0QZL1
Integrin beta-1	Itgb1	29	9	38	P09055
EH domain-containing protein 4	Ehd4	28	2	43	Q3TM70;Q9EQP2;Q1MWP9;Q3TWP9;Q1MWP8;Q91VL7;F6SZJ2;Q3TQ74;E1BJV0
Tubulin beta-4B chain	Tubb4b;Tubb2c	28	10	35	P68372;Q3MHM5;Q9DCR1;Q9CVR0
Tubulin beta-2B chain	Tubb2b	28	13	31	B2RSN3;F7CY85;Q6B856;Q9CWF2;G3N1W7;Q148E2
Lactadherin	Mfge8	17	16	38	Q3TDU5;P21956;P21956-2
T-complex protein 1 subunit beta	Cct2	39	0	25	P80314;Q542X7;Q9JJD8;Q3ZBH0;F6TK05
Annexin;Annexin A1	Anxa1	31	8	25	B7STB7;P10107;Q4FJV4;Q4FK88;Q3U5N9;E9QA30;Q3US43
Elongation factor 1-alpha 1;Elongation factor 1-alpha;Elongation factor 1-alpha 2	Eef1a1;Eef1a2	24	13	23	P10126;Q3TII3;Q3UA81;Q58E64;A2Q0Z0;E1B9F6;F6RRD0;F6UME7;P68103;Q3UZQ3;Q864M1;D3YZ68;B7ZBW3;P62631;Q32PH8;F7C4C2;F6Q4R1;E1BED8;D3Z3I8;G3N0P6;E1B7J1;Q862J5
14-3-3 protein zeta/delta	Ywhaz	23	11	26	P63101;F6XEB4;P63103;E1BDS9
Annexin A4;Annexin	Anxa4	21	15	24	P97429;Q7TMN7;D3Z0S1;F7ANV6;Q8BSL2;E9Q073
Tubulin beta-3 chain	Tubb3	18	15	27	Q2T9S0;Q9ERD7;F6QD28;Q9CRT0
Heat shock-related 70 kDa protein 2	Hspa2	22	16	22	A7E3Q2;B7U582;P17156;P34933
Annexin A5	Anxa5	22	11	25	P48036
Elongation factor 2	Eef2	30	6	17	P58252;Q3TJZ1;Q3TK17;Q3TLB1;Q3UBL9;Q3UDC8;Q3UMI7;Q8C153;Q3SYU2;Q3TW58;Q3TX47;Q3UZ14;Q8BMA8;Q6P9L9;Q3TWX1;F6UUS3
Peptidyl-prolyl cis-trans isomerase A;Peptidyl-prolyl cis-trans isomerase	Ppia;Gm9234	24	7	21	P17742;Q3TE63;Q3UAJ1;Q5SVY2;Q9CZK9;E9Q1E3
Glyceraldehyde-3-phosphate dehydrogenase	Gapdh;Gm2606;Gm3222;Gm4609;Gm10358;Gm3839;Gm10481;Gm10291;Gm10293;Gm3200;Gm5559;Gm10327;Gm10566;Gm6316;Gm5069;Gm7293;Gm10290;Gm8055;Gm5507	17	8	27	D2KHZ9;E9PX42;P16858;F6ZQM8;E9Q1S8;E9Q5U3;E9QAC7;E9Q9E5;D3YUV0;E9Q0E3;E9PXL6;E9PX72;E9PZL2;E9PZH9;F8WJL5;D3YU05;D3Z0Z9;D3YYI5;D3YV03;E9Q1F8;E9PYX4
CD81 antigen	Cd81	24	8	19	Q3UWG5;Q91V78;P35762
T-complex protein 1 subunit alpha	Tcp1	39	0	11	P11983;P11983-2
Unconventional myosin-Ic	Myo1c	24	5	21	Q9WTI7;Q9WTI7-3;Q9WTI7-2;Q9WTI7-4;F8WIE8;F7BJV0
Histone H1.4	Hist1h1e	14	14	16	P43274
Histone H3;Histone H3.2	Hist2h3b;Hist1h3b;Hist1h3e	5	24	13	B9EI85;E1BGN3;F7C964;P84227;P84228;A1L0U3;F6VCB4;F7B238;F7BVE2
Heat shock protein HSP 90-beta	Hsp90ab1	23	4	13	P11499;Q71LX8;Q9GKX8;Q76LV1;G5E507;Q811H6
Catenin alpha-1	Ctnna1	19	0	21	P26231;Q3TGQ3;Q545R0;F6YQC6;Q6NV50;F1MM34;Q3MHM6
ADP-ribosylation factor 3;ADP-ribosylation factor 1;ADP-ribosylation factor 2	Arf3;Arf1;Arf2	13	8	19	F6TD06;P61205;P84078;P84080;Q3U344;Q5E9I6;A2A6T7;F6XLZ5;P84081;Q8BSL7;E1BM87
Tenascin	Tnc	3	18	19	Q80YX1;Q80YX1-2;E9QKW5;Q80YX1-3;E9QM59;Q80YX1-4;E9QM60;Q80YX1-5;Q148T4;Q148T5
Choline transporter-like protein 1	Slc44a1	21	3	15	A2AMH4;Q6X893-2;A2AMH5;F8WH94;Q6X893;F7A6R9;A2AMH3;E1BIP2;A2AMH8
Rab GDP dissociation inhibitor beta	Gdi2	16	2	21	Q3UPA3;Q3UC72;Q3UUX9;Q61598;Q61598-2;Q3TIY6;P50397
Glypican-1;Secreted glypican-1	Gpc1	13	5	21	Q3U379;Q9QZF2;Q3U3U3
Histone H1.2	Hist1h1c	11	13	15	P15864;Q5SZA3
Sodium/potassium-transporting ATPase subunit alpha-1	Atp1a1	22	0	16	Q8VDN2;Q3TXF9;E9QAV3;Q3UCH8;Q8R3M4
Angiopoietin-related protein 2	Angptl2	10	14	13	Q9R045;F6W8Z7;B2Z4B0;Q9CZZ8
T-complex protein 1 subunit zeta	Cct6a	25	0	11	P80317;Q3TI05;Q3TIX8;Q52KG9;Q3TI62;Q3TW97;E9QPA6;F7CG77;Q3MHL7;F1MGX0
14-3-3 protein epsilon	Ywhae	16	4	16	P62259;P62261;Q5SS40;Q8BPH1;F6XA04;F6WA09;A2ACM8
Aminopeptidase N	Anpep	12	0	24	P97449;Q3UP74;Q3TB69
EH domain-containing protein 3	Ehd3	14	3	18	Q9QXY6
Histone H1.1	Hist1h1a	10	15	10	P43275;Q5SZ98;F6W8C3
Desmin	Des	9	3	23	P31001;Q3V1K9;Q3V2C6;O62654;E1BLN2;F7AQ43
T-complex protein 1 subunit epsilon	Cct5	22	1	11	P80316;F6UH83;F1MWD3
Guanine nucleotide-binding protein G(i) subunit alpha-2	Gnai2	19	0	15	P08752;A7MBH9;F7DWN5;F1MCX0;Q7M3G9
Histone H1.5	Hist1h1b	10	14	10	P43276;Q5T003;Q1WWK3
Atp2b1 protein	Atp2b1	25	0	8	G5E829;E1BK99;F1N7J2;Q95ML6;F6XSG4;F6YKS7;Q8K314
T-complex protein 1 subunit eta	Cct7	23	0	10	P80313;Q3TET0;Q3TIJ7;Q3TJN2;Q8C5Q5;Q3THH8;Q3UIJ0;Q2NKZ1;F1MWR8;F6XSN2;Q3UDB1
Immunoglobulin superfamily member 8	Igsf8	13	2	18	Q8R366;G3UYZ1
Equilibrative nucleoside transporter 1	Slc29a1	15	3	14	Q3UJY1;Q9JIM1;Q3TCZ2;Q9JIM1-2;A8VP81;E9PXM6
Ezrin	Ezr	15	4	13	P26040;Q3TCP5;Q3UL48;Q3UXR4;Q4KML7;F7BPT4;P31976;Q8CBU4
Profilin-1;Profilin	Pfn1	14	0	18	P62962;Q5SX50;Q3U7V7;Q8CEH8;Q5SX49
Tubulin beta-6 chain	Tubb6	12	8	12	Q3UMM1;Q922F4;F6XCF2;Q3U9U3;Q9CUN8
Polyubiquitin-C;Ubiquitin;Ubiquitin-related 1;Ubiquitin-related 2;Polyubiquitin-B;Ubiquitin;Ubiquitin-40S ribosomal protein S27a;Ubiquitin;40S ribosomal protein S27a;Ubiquitin-60S ribosomal protein L40;Ubiquitin;60S ribosomal protein L40	Ubc;Ubb;2810422J05Rik;Rps27a;Uba52;Gm7866	15	7	9	P0CG50;P0CH28;Q8VC46;Q922Z8;Q8R0Z9;E1B9K1;P0CG49;P0CG53;Q6NZC5;Q78XY9;Q8MKD1;Q3TH47;Q5SX22;E9QNP0;F6YM88;Q922B0;E9Q5F6;E9Q4P0;F7AUY9;P62983;P62992;Q642L7;E9Q0Z8;Q8C2K3;P62984;P63048;Q66JP1;E9Q9J0;F6V625;A5JUZ1;F6X7C4;B0LAC2
CD9 antigen	Cd9	20	3	7	P40240
Erythrocyte band 7 integral membrane protein	Stom	18	0	12	A2AL38;P54116;A8E4P3;F1N2R1;F6RA08;Q8BPA1;E9PW33
Phosphoglycerate kinase 1	Pgk1	14	0	16	P09411;P00559;Q3T0P6;F7D1R1
Heat shock protein HSP 90-alpha	Hsp90aa1	16	4	10	P07901;Q3UIF3;Q80Y52;A0PJ91;Q3TKG0;Q3TKB9;Q76LV2;Q9GKX7;Q8C5U3;Q3TJU7
Talin-1	Tln1	19	0	10	F8WGT0;Q80TM2;P26039;Q3UHS6;F6PN89;F6RZP8;F6QIZ4
CD44 antigen	Cd44	13	3	13	A2APM2;P15379;E9QKL7;P15379-7;E9QKL8;P15379-8;A2APM1;P15379-4;E9QKL9;E9QKM0;P15379-9;P15379-10;Q80X37;E9QKM8;P15379-5;P15379-11;A2APM6;A2APM4;P15379-6;A2APM3;P15379-3;A2APM5;Q3U468;Q3U8S1;Q3UNN2;P15379-2;Q3TLT9
Ras-related protein Rab-6A	Rab6a	14	0	15	P35279;Q0PD54
Fatty acid synthase;[Acyl-carrier-protein] S-acetyltransferase;[Acyl-carrier-protein] S-malonyltransferase;3-oxoacyl-[acyl-carrier-protein] synthase;3-oxoacyl-[acyl-carrier-protein] reductase;3-hydroxypalmitoyl-[acyl-carrier-protein] dehydratase;Enoyl-[acyl-carrier-protein] reductase;Oleoyl-[acyl-carrier-protein] hydrolase	Fasn	24	0	4	P19096;Q3UHT6;Q3TB22
Galectin-1	Lgals1	7	9	12	P16045
Cofilin-1	Cfl1;Gm6180	6	7	15	F8WGL3;P18760;Q544Y7;Q9CX22;E9Q1T2;B0JYL8;F7DXG8;Q5E9F7
Cytoplasmic FMR1-interacting protein 1	Cyfip1	21	0	6	E1BN47;Q7TMB8;Q7TMB8-2;F6SLX2
Choline transporter-like protein 2	Slc44a2	17	0	10	Q8BY89-2;Q8BY89
Annexin;Annexin A7	Anxa7	17	0	10	F8WGC2;Q07076;Q3TJ49;Q8BP75;Q922A2;Q3UYL7;F7ALC9;P20072;Q8CCV9
Synaptic vesicle membrane protein VAT-1 homolog	Vat1	14	0	13	Q3TXD3;Q499X4;Q62465;Q5RKP0;Q3U331
Radixin	Rdx	12	2	13	Q3U111;Q3TH46;P26043;F6S3E5;F1MJJ8;Q32LP2;F1N0R3;Q05CE6;Q7TSG6;Q8C2N4;Q3UJJ8
Integrin alpha-3;Integrin alpha-3 heavy chain;Integrin alpha-3 light chain	Itga3	9	3	15	Q62470-2;Q62470;Q62470-3
T-complex protein 1 subunit theta	Cct8	17	0	9	Q6A0F1;P42932;Q3UKQ2;Q3UL22;Q9WVS5;Q8BVY8;H3BL49;Q3ZCI9;G3X861;F6ZQE2;Q9CS06;Q9CRW7
Tumor susceptibility gene 101 protein	Tsg101	14	0	12	Q3UCW0;Q61187;Q3UK08;A3KN51;F6ZA94
Ras-related protein Rab-7a	Rab7a;Rab7	10	0	16	F1MJQ1;F6Q8B3;P51150;Q4FJQ0;Q3T0F5
Ras-related protein Rap-1b	Rap1b	10	3	13	F6SSK7;P61223;Q52L50;Q99JI6
Annexin A3;Annexin	Anxa3	7	1	18	O35639;Q3U737;Q8C1X9;Q3TLP4;Q3TFK4;Q3TET3
Core histone macro-H2A.1;Histone H2A	H2afy	6	11	9	Q9QZQ8;Q9QZQ8-2;F6QCV1;Q2HJ65;Q8CA90
Nidogen-1	Nid1	4	7	15	P10493;F6XH19
CD97 antigen	Cd97	13	2	10	Q9Z0M6;Q9Z0M6-3;Q9Z0M6-2;E9QJS7;E9QMJ5;Q4FJS6;Q9DC42
40S ribosomal protein S8	Rps8;Rps8-ps1;Gm11353;Gm5121	7	9	9	P62242;Q497E9;Q5E958;G8JKY0;F7DW15;G3XA55;Q5M9L9;Q5SZV3;D3YW44;Q3UA25;Q9CQW4;Q862P8;Q3UJU6;A1XED8
CD82 antigen	Cd82	7	6	12	P40237;Q3UII2
T-complex protein 1 subunit gamma	Cct3	14	0	10	P80318;Q3U4U6;F6V3D5;Q3T0K2;Q3UJP4;Q3U0I3;E9Q133;Q58DJ8;F1N5P4
Serpin B6	Serpinb6a;Serpinb6	13	0	11	F8WIV2;Q4FJQ6;Q60854;Q3U3L3;E9Q096;E9Q0P9;E9Q108
14-3-3 protein theta	Ywhaq	9	1	14	F6VW30;F6YY69;A3KML3;B0JYM5;F6SP02;P68254;Q3SZI4;P68254-2
T-complex protein 1 subunit delta	Cct4	18	0	5	P80315;Q3TII0;Q3UJZ8;Q564F4;G5E839;F1N0E5;Q2T9X2;F6Z6Q7
Plectin	Plec	17	0	6	E9QN87;Q9QXS1;E9QPE8;Q9QXS1-2;E9QK43;Q9QXS1-8;Q9QXS1-7;Q9QXS1-6;E9QQ00;Q6S385;Q9QXS1-14;E9QL05;Q9QXS1-4;Q9QXS1-16;E9PY96;E9QMZ5;Q6S387;Q9QXS1-3;Q9QXS1-5;E9QLJ5;Q6S393;Q9QXS1-13;Q9QXS1-11;E9QKX4;Q6S392;Q9QXS1-12;Q9QXS1-9;E9Q153;Q6S388;Q9QXS1-10;E9QK01;Q6S390;Q9QXS1-15;E9Q3W4;E1BF59;F6WRA4;F6WQW5;F6WXR4;F6WQ73;F6WPZ3;F6WQF0
Ras GTPase-activating-like protein IQGAP1	Iqgap1	12	0	11	F6ZJB0;Q6ZQK2;G3UW45;Q80UW7;Q9JKF1;F6YRC5;F1MC48;Q8CDT3;Q3TU98;Q05CQ4;Q8CGH5
Serine protease HTRA1	Htra1	11	6	6	Q9R118;F1N152
Disintegrin and metalloproteinase domain-containing protein 10	Adam10	11	0	12	O35598;Q10741;F6U6V3;E1B8D9;E9PYF2
Heat shock protein beta-1	Hspb1	9	0	13	P14602;Q545F4;P14602-2;P14602-3;D3YZ06
Progressive ankylosis protein	Ank;Ankh	8	2	12	A8E659;F1MAW1;Q3UG85;Q9JHZ2;Q8C438;F7E3B8
L-lactate dehydrogenase;L-lactate dehydrogenase A chain	Ldha	7	0	15	G5E8N5;P06151;Q3TI99;Q564E2;Q3TCI7;Q3UDU4;D3YZQ9;D3Z736;Q3THB4;Q99K20;Q6NXW3
60S ribosomal protein L7	Rpl7	3	17	2	F6XI62;P14148;Q3UBI6;Q5M9N8;F6Y0N4;F6S3Q9;Q3TK73
Laminin subunit beta-1	Lamb1	2	6	14	B9EKB0;E9QN70;Q3UHL7;P02469;Q8K271;Q9CRX6;F6Y5K6;F6XAZ6;F6WHS9;F6XS43;Q3UR38;F1MNT4
Filamin-C	Flnc	17	1	3	D3Z576;Q8VHX6;D3YW87;Q8VHX6-2;E1BE25;F6ZWZ3
Guanine nucleotide-binding protein G(I)/G(S)/G(T) subunit beta-2	Gnb2	12	3	6	E9QKR0;F6WQ61;P11017;P62880;Q3U9V4;D3Z1M1;D3YZX3;D3Z1T4;A5PKD6;F6UCL7
Vinculin	Vcl	11	0	10	Q64727;F6ZT60;F1N789;F6ZT22;F6ZSZ5
MLV-related proviral Env polyprotein;Surface protein;Transmembrane protein;Retrovirus-related Env polyprotein from Fv-4 locus	ENSMUSG00000073777;env;Rmcf2;Ctse;ENSMUSG00000071305;EG622147;EG667538;EG668842;Fv4;Mela;ENSMUSG00000074201	10	1	10	Q811M8;G4V4Z0;Q505R5;Q80SV3;P10404;Q61877;Q80SW4;Q811N6;Q8K170;Q811N1;Q811N3;P11370;Q91Y75;P70356;Q04586;Q1KYM0;Q2HJ08;Q60589;Q61919;Q61876;Q61920;Q61533
Guanine nucleotide-binding protein G(s) subunit alpha isoforms XLas;Guanine nucleotide-binding protein G(s) subunit alpha isoforms short	Gnas	13	1	6	Q6R0H7;Q6R0H7-4;P63094;P63094-2;P04896;P04896-2;P63094-3;F6X8Y3;F1N0T0;G1K1V2;Q6U8D6
Annexin A11;Annexin	Anxa11	12	1	7	P97384;D3Z7U0;P27214-2;P27214;F1MD66;F7DE06;F1MUN7;F1MD65
Eukaryotic initiation factor 4A-I	Eif4a1	11	1	8	F6XTN1;P60843;Q3SZ54;Q3TFG3;Q3TGK7;Q3UXC2;Q5F2A7;Q4FZL1;Q3TLL6;Q3U8I0;Q78WR5;Q3TSJ4
Chloride intracellular channel protein 1	Clic1	6	4	10	Q3TIP8;Q542F1;Q9Z1Q5;F6ZHQ5;Q5E9B7
Inter-alpha-trypsin inhibitor heavy chain H2	Itih2	5	10	5	F7DAF6;F7CTJ3;F7DL17;G3X977;Q61703;Q8K016
CD63 antigen	Cd63	4	5	11	Q8BT06;P41731;Q3UC80;Q549D0
Nestin	Nes	14	0	5	Q6P5H2;Q6P5H2-2
Vacuolar protein sorting-associated protein 28 homolog	Vps28	12	1	6	Q9D1C8;F6UHG8;Q3T178;G3UW95;Q8BMZ7
Integrin alpha-5;Integrin alpha-5 heavy chain;Integrin alpha-5 light chain	Itga5	9	0	10	P11688;Q80YP5;F1MK44
Phospholipid scramblase 3	Plscr3	7	6	6	Q5F283;Q9JIZ9;Q3T9B7;Q5F284
Collagen alpha-1(XII) chain	Col12a1	3	15	1	Q60847;Q60847-5;Q60847-2;E9PX70;F1N401;F6QD89
40S ribosomal protein S6	Rps6;Rps6-ps1;Rps6-ps2	3	9	7	P62754;Q3TL53;Q5BLK1;Q5E995;Q8BT09;F1MKZ5;D3Z6N6;F6V9Q3;E1BG13;F1MHK6;D3YX41;E1B8K9
Laminin subunit alpha-5	Lama5	2	3	14	Q61001;E9Q6Y5;Q6ZQA1
Fibulin-2	Fbln2	0	6	13	G5E8B3;Q3TGL4;Q99K58;P37889;P37889-2
Sodium/potassium-transporting ATPase subunit alpha-2;Sodium/potassium-transporting ATPase subunit alpha-3	Atp1a2;Atp1a3	11	0	7	Q6ZQ49;Q3UHK5;Q6PIE5;D3YYN7;F6QDE9;A2VDL6;Q8R3A9;Q8VCE0;F1MR06;F6QQ59;Q6PIC6;D3YVX6
Ras-related protein R-Ras2	Rras2	9	4	5	A5PKL2;P62071;F6RWV5;Q9CTF6
Guanine nucleotide-binding protein G(k) subunit alpha	Gnai3	9	0	9	Q3ZCA7;F7B435;Q3TJH1;Q9DC51
4F2 cell-surface antigen heavy chain	Slc3a2	6	0	12	G3UWA6;P10852;Q3TN39;Q8BTJ9;Q60849;Q3U144
Transforming protein RhoA	Rhoa	6	2	10	P61585;Q4VAE6;Q9QUI0;Q3TN61
14-3-3 protein gamma;14-3-3 protein gamma, N-terminally processed	Ywhag	4	1	13	A7Z057;A8IP69;P61982;P68252;F6ZFH9
Collagen alpha-1(VI) chain	Col6a1	3	6	9	Q04857;E9Q7R6;Q99LW4
Collagen alpha-1(III) chain	Col3a1	0	10	8	Q5DTG2;P08121;Q3TVI5;Q3UH72;Q7TT32;Q8BKY2;Q8BLW4;F6SIG2;Q8K173
Adenosylhomocysteinase	Ahcy	12	0	5	P50247;Q3MHL4;Q3TF14;Q3U4D1;Q3U5U5;Q5M9P0;Q8BPI7;F6VIG9;F7C6T2
Ras-related protein Rab-1A	Rab1A;Rab1	8	1	8	A1L528;P62821;Q0PD67;Q6ZPF0;Q3UB66;H7BX41;F1MYU3;Q3ZBD1;D3YX72
Barrier-to-autointegration factor	Banf1	3	9	5	O54962;F6YEV8;P61283
Gelsolin	Gsn	4	10	3	A2AL35;P13020;P13020-2;Q3TGJ9;Q3U9Q8;Q6PAC1;Q3UCW8
60S ribosomal protein L5	Rpl5	11	3	2	F6U3T9;P47962;Q3U850;Q58EU6;Q3TKR5;Q8MIN5;Q58DW5;D3YYV8;G3MYE2;Q3THE1
Filamin-A	Flna	10	1	5	Q8BTM8;F7BH02;B7FAU9;B9EKP5;F7BGS8;B7FAV1;F1N169;Q3U7N9;F6XC15
Phospholipid scramblase 1	Plscr1	9	1	6	Q9JJ00;Q3UDV5;Q99M50;Q4FK16
Lymphocyte antigen 6C1;Lymphocyte antigen 6C2	Ly6c1;Ly6c2	8	4	4	P0CW02;P0CW03
Protein S100-A4	S100a4	4	2	10	D3YUT9;P07091;Q545V2
Calmodulin;Calmodulin-like protein 3	Calm1;Calml3	2	0	14	Q3UKW2;F1N6C0;F6TZ87;P62157;P62204;F7BJZ4;F6Z5C4;F1MLH6;Q9D6P8
78 kDa glucose-regulated protein	Hspa5	7	2	7	A2AUF6;P20029;Q0VCX2;Q3TI47;Q3TKF8;Q3TWF2;Q3U6V3;Q3U9G2;Q9DC41;F6YG82;Q3U7T8;Q3UEM8;F1MMC6;F1N614
Myoferlin	Myof	12	0	3	B9EK95;E9Q390;Q69ZN7;D3Z1Q0;Q69ZN7-4;Q69ZN7-2
Niban-like protein 1	Fam129b	9	0	6	Q8R1F1;F1MD34;F6SE00
Golgi-associated plant pathogenesis-related protein 1	Glipr2	4	6	5	B1AWD5;Q0VCH9;Q9CYL5;F6RMQ1;B1AWD6
Protein kinase C and casein kinase substrate in neurons protein 2	Pacsin2	2	1	12	Q3TDA7;Q9WVE8;Q1RMR9;Q3UP40
Collagen alpha-1(I) chain	Col1a1	0	14	1	P11087;F8WGB7;P11087-2;P02453;F7A3F7;F6VUP8;F7D939;F7D9C7;F6RVX8;F6SSG3;F1MGW0
Copine-3	Cpne3	11	0	4	A2AGJ0;Q3UJS6;Q8BT60;F6Z278;E1B7P2;A5PJY9;A2AGJ1
Farp1 protein	Farp1	10	0	4	C4IXU2
Target of Myb protein 1	Tom1	8	0	6	Q3UDC3;O88746;Q561M4
Interferon-induced transmembrane protein 3	Ifitm3	5	2	7	Q9CQW9
60S ribosomal protein L18	Rpl18	4	6	4	P35980;Q58EW0;Q642K1;Q0QEW9;G3UZK4;G3UZJ6
Guanine nucleotide-binding protein G(I)/G(S)/G(T) subunit beta-1	Gnb1	4	3	7	F6YL06;P62871;P62874;Q3TQ70;Q3U1B1;A7E3V7;H3BKR2;H3BLF7
Biglycan	Bgn	3	3	8	P28653;Q3TAF9;Q3TNY9;Q3UXK8;F1MIQ8;P21809;Q7TMW3;O46403
Serine/threonine-protein phosphatase 2A 65 kDa regulatory subunit A alpha isoform	Ppp2r1a	8	0	5	F7A0N8;Q76MZ3;Q7TMX2;Q8C2E1;A5D973;Q32PI5
Importin subunit beta-1	Kpnb1	7	1	5	E1BFV0;P70168;Q3UHW8;Q7TSZ6;Q3TFE8;F7DTB6
Neural cell adhesion molecule 1	Ncam1	7	0	6	P13595;F7C5V8;E9QB01;P13595-2;F6RLF6;E9Q589;P13595-3;F7C5W6;P13595-4;F7CRA9;A7E344;F1MMJ2;P31836;F1N1W7;Q5EA96;F7BT93;F7E1B4
Catenin delta-1	Ctnnd1	7	0	6	E9Q8Z8;E9Q8Z6;E9Q8Z5;P30999;G3X9V2;P30999-3;P30999-2;Q3TPD1;E9Q904;E9Q901;E9Q903;D3Z2H2;E9Q8Z9;E9Q8Z4;F6S0D9;E9Q905;E9Q907;E9Q906;D3Z7H6;E9Q986;D3Z2H7
Leukocyte surface antigen CD47	CD47;Cd47	6	2	5	Q61735-2;E5Q371;Q3U967;Q61735
Ras-related protein Rab-11B;Ras-related protein Rab-11A	Rab11b;Rab11a	6	0	7	P46638;Q3MHP2;Q78ZJ8;G3UZD3;F7D301;F2Z4D5;P62492;Q0PD45;Q2TA29;F6Y9C0;Q3UZ37;F8WGS1;E9Q3P9;G3UY29;G3UZL4
Histone H1.0	H1f0	2	8	3	P10922;Q3U4Y0;Q8C1Y3;Q0IIJ2
60S ribosomal protein L6	Rpl6;Gm5428;Gm6807	1	6	6	P47911;Q3UCH0;Q3UFI4;E9PUX4;D3Z4I7;F6U945;F6QF58
14-3-3 protein beta/alpha;14-3-3 protein beta/alpha, N-terminally processed	Ywhab	2	1	10	A2A5N2;Q9CQV8;Q9CQV8-2;F7DZV9;P68250;P68250-2;A2A5N1
Protein Apob	Apob	0	10	3	E9Q414;E9Q1Y3;Q8CGG8
26S proteasome non-ATPase regulatory subunit 2	Psmd2	9	1	2	F6UQI3;P56701;Q3TI61;Q3TIP0;Q3TKV1;Q3TW71;Q3TWL6;Q3TXV1;Q3U9Y8;Q8VDM4;Q80V77;Q99JX8
EGF-like repeat and discoidin I-like domain-containing protein 3	Edil3	8	1	3	O35474;Q8C4U8;F6VKK6;E1BPX2;Q8C8K0
Programmed cell death protein 6	Pdcd6	8	0	4	P12815;Q8C5M4;Q1LZ81;F6UJN2;Q3UGE5
Ras-related protein Rab-35	Rab35	8	1	3	A5D7E0;Q3U0T9;Q6PHN9;F1MSJ9;F6THG1
Ras-related protein Rap-2b	Rap2b	6	0	6	A4IFU2;P61226;Q6ZWR0
Cell division control protein 42 homolog	Cdc42	5	0	7	B6VAP7;F6SXQ9;P60766;Q2KJ93;F1MND1;Q3UL78
60S ribosomal protein L14	Rpl14;Gm9811	4	4	4	Q9CWK0;Q9CR57;Q569Z0;B0LAB8
40S ribosomal protein S16	Rps16	4	4	4	Q5CZY9;F6Q4A3;Q641N3;A4FUS1;P14131;Q3T0X6;E1BAT6
Ras-related protein Rab-10	Rab10	4	3	5	A6QLS9;F6VQF0;P61027;Q4FJL0;Q3U621
14-3-3 protein eta	Ywhah	3	1	8	P68509;P68510;F1MPT3;F7CYG2
Valine--tRNA ligase	Vars	9	0	2	G3UY93;Q3U3D3;Q790I0;Q7TPT7;Q9Z1Q9;F6UXK2;Q3TII4
Transmembrane protein 8C	Tmem8c	7	0	4	Q9D1N4;E9QA72
CD151 antigen	Cd151	7	0	4	O35566;A7E3T1;Q3ZBH3;Q921J7
Galectin-3	Lgals3	7	0	4	P16110;Q8C253;Q3V471;F6TS28;A6QLZ0;Q61357
Serine incorporator 5	Serinc5	6	0	5	Q8BHJ6
Alpha-centractin;Beta-centractin	Actr1a;Actr1b	6	0	5	F2Z4F0;F6QXY2;P61164;Q3MHY9;Q8R5C5
Plexin-B2	Plxnb2	6	0	5	B2RXS4;E9Q832;Q8CHG6;Q99LF0
Protein S100-A11	Gm7665;S100a11	4	0	7	G5E8Y7;P50543
Ras-related protein Rab-5C	Rab5c	4	0	7	Q8C266;P35278;Q3TJ39;F6QLC6;Q3TCT9;Q58DS9
60S ribosomal protein L7a	Rpl7a;Rpl7a-ps5;Rpl7a-ps3;Rpl7a-ps10;Gm5619;Gm16477;Rpl7a-ps8;Gm17415;Gm5459	3	3	5	F6TJZ4;Q80UT7;F6U2H0;D3YU93;D3YVE6;D3YXT4;D3Z3R0;P12970;Q2TBQ5;Q58ET1;Q5EBG5;Q6P1A9;F6TIC7;F6YI27;Q8MKB9;F6ZVW4;F6UCB3
Basigin	Bsg	3	1	7	P18572;O55107;P18572-2;O55108
Toll-interacting protein	Tollip	2	1	8	A6PWS1;Q9QZ06;Q8BQL7;Q8C5G6;Q2LGB5;A9JEI5;F7BKI9
Myosin light polypeptide 6	Myl6;Gm8894	1	3	7	F7AX54;P60661;P60661-2;Q60605;Q60605-2;Q642K0;E9QLM0;Q3TIG9
Endophilin-A2	Sh3gl1	7	0	3	Q3TJB4;Q3TRJ7;Q3U3C4;Q62419;F6REN5
Serine/threonine-protein phosphatase PP1-beta catalytic subunit;Serine/threonine-protein phosphatase PP1-gamma catalytic subunit;Serine/threonine-protein phosphatase;Serine/threonine-protein phosphatase PP1-alpha catalytic subunit	Ppp1cb;Ppp1cc;Ppp1ca	7	0	3	P62141;Q3SWW9;F1MW57;F6ULH7;P63087-2;Q3T0E7;F1N0B9;P61287;P63087;Q3U7K1;Q6ZWM8;F6R8R0;F7AYW3;G3MX90;P62137;Q3U8W0;Q3TYF5
TOM1-like protein 2	Tom1l2	6	0	4	Q5SRX1;Q5SRX1-2;Q5SRX1-4;Q5SRX1-3;Q5SRX1-5;Q5SXA4;Q5SXA5;F7CM97;A5PK10
Triosephosphate isomerase	Tpi1	6	0	4	P17751;H7BXC3;F6TZS9;Q5E956
Ras-related C3 botulinum toxin substrate 1	Rac1	6	0	4	Q3TLP8;F6Z0A9;P62998;P63001;Q8BPG5;Q9D859;F1MNG3;Q8C4N8
Protein tweety homolog 3	Ttyh3	5	2	3	Q6P5F7;Q6P5F7-2
Guanine nucleotide-binding protein G(o) subunit alpha	Gnao1	5	0	5	P18872;P18872-2;Q543S2;F6ZUY5;P08239;D3Z2M7;G8JKZ5
Tetraspanin-9	Tspan9	4	1	5	F6Y5N5;Q8BJU2;D3YXN7
Band 4.1-like protein 2	Epb4.1l2;Epb41l2	4	0	6	B6ZHD0;G3X9B8;O70318;Q3UNQ6;Q80UE3;Q80UE5;Q80UE4;B6ZHC7;Q811B2;G3X991;Q8C928;B6ZHC5;B6ZHC6;E9Q4H2;Q8CGJ6;F7BID9;E1BDB0;F7AQJ9;F7AQH1;Q811C0
Glutathione S-transferase P 1;Glutathione S-transferase P 2	Gstp1;Gstp2	3	2	5	P19157;F8WJD9;P46425
Tetraspanin-6	Tspan6	2	0	8	O70401;Q3TV84;Q99L96;H3BL26;H3BJJ0
Guanine nucleotide-binding protein subunit alpha-11	Gna11	1	1	8	P21278;Q3UPA1;Q91X95;P38409;F6Y959
Matrix Gla protein	Mgp	0	1	9	P19788;Q3TVX6;Q6NSS4;Q8VEK8
Ribosomal protein L15;60S ribosomal protein L15	Gm4294;Gm10020;Rpl15-ps2;Rpl15	0	7	3	E1BK63;E9PWH9;E9QAZ2;F6RMA4;F8WI79;G5E686;Q3U7D2;Q5EAD6;Q5M8Q0;Q9CZM2;F6UXQ3;Q5U7H2;B8JKK2
Collagen alpha-2(I) chain	Col1a2	0	8	2	Q01149;Q3TU64;Q3TX57;E9Q6U9;Q3TUE2;Q3TP88;Q91VL4
Voltage-dependent calcium channel subunit alpha-2/delta-1	Cacna2d1	5	0	5	O08532-2;O08532-3;O08532-5;O08532-4;Q14BH8;E9Q1X8
Rho GDP-dissociation inhibitor 1	Arhgdia	6	1	2	Q99PT1;F6W039;P19803;E1B7Z2;Q58DT6;F1N7Y0;Q7M2Q9
Copine-2	Cpne2	6	0	3	P59108;Q3TVB2;F1MS45;A1L523;F1N233;F6VMG0;Q8QZU9
Copine-1	Cpne1	5	0	4	A3KGK6;Q8C166;F6S3F4;B7ZCP4;Q08DB4;Q3U893;Q571A1;A3KGK7;E9Q806;B7ZCP7;B7ZCP5;B7ZCP6
Glyceraldehyde-3-phosphate dehydrogenase	Gm4891	5	0	4	F7D6E8
Adenylyl cyclase-associated protein 1;Adenylyl cyclase-associated protein	Cap1	4	0	5	P40124;Q3TC53;Q3U0U5;Q3UNQ0;Q3UVJ2;F6SRP7;B1ARS0
DnaJ homolog subfamily A member 2	Dnaja2	4	0	5	Q2HJ94;Q3TFF0;Q9QYJ0;F6XRL6
Ras-related protein R-Ras	Rras	4	2	3	P10833;Q3U1N3;Q2TBH2
Cadherin-13	Cdh13	3	1	5	Q8VDK4;Q9WTR5;Q8CE18;Q8BS79;Q3B7N0;F1N200;F6VN96;F1MKP6
Ras-related protein Rab-14	Rab14	3	0	6	F7B9P4;Q3ZBG1;Q50HX4;Q91V41;Q50HX2;Q50HX0;Q50HX3;Q50HX1;Q50HW9;A2AL34
Protein Ahnak	Ahnak	3	0	6	E9Q616;Q8BRB8
60S ribosomal protein L3	Rpl3;Gm5879	2	5	2	P27659;Q3U9L3;Q3UB15;Q3UB67;Q3UB90;Q3T9U9;D3YZ47;F6UUX5;P39872;Q99N25
60S ribosomal protein L4	Rpl4	2	4	3	Q564E8;Q9D8E6;F6VX41;Q58DW0;Q9CSM5
40S ribosomal protein S2	Gm6139;Gm8841;Rps2;Gm8225;Gm6576;Rps2-ps6;Rps2-ps5	1	4	4	D3YWA0;E9PV46;F6Y739;O18789;P25444;Q3TI78;Q3TL20;Q3TLE5;Q3TXS9;Q58EU3;D3Z536;F6YTZ4;Q9DC49;D3Z659;Q3TXR5;D3YWJ3;Q3UB36;D3YVC1;E9Q1N8
Peroxiredoxin-2	Prdx2	1	1	7	Q61171;Q5M9N9;D3Z4A4
40S ribosomal protein S26	Rps26	0	5	4	F1MB60;F6YKH4;P62855;Q497N1;Q56JV1;Q6X9Y4;A1XED9
Collagen alpha-1(XVIII) chain;Endostatin	Col18a1	0	6	3	E9QPX1;P39061;P39061-1;P39061-2
ATP-citrate synthase	Acly	7	0	1	F6QDP0;Q3V117;A2A4H2;Q32PF2;Q3TED3;Q91V92;Q8VDM8;Q3UEA1
Protein Parp4	Parp4	7	0	1	E9PYK3;Q6A0B1
ATP-dependent RNA helicase DDX3X;Putative ATP-dependent RNA helicase Pl10;ATP-dependent RNA helicase DDX3Y	Ddx3x;D1Pas1;Ddx3y	7	0	1	Q3TQX5;Q62167;B7ZWF1;B9EKE9;G5E631;B9EIA2;P16381;F6SN62;D3IVZ2;D3IVZ3;Q3U484;Q62095;C0L633
DnaJ homolog subfamily A member 1	Dnaja1	6	2	0	F6QSF7;F6Y4A0;P63037;Q3TK61;Q5NTY0;Q5E954;B1AXY1;B1AXY0;B1AXX9
Dihydropyrimidinase-related protein 2;Dihydropyrimidinase-related protein 3	Dpysl2;Dpysl3	6	0	2	F7B320;O02675;O08553;A7MBI5;E9PWE8;F6WC66;Q62188;Q3TT92
Disco-interacting protein 2 homolog B	Dip2b	6	0	2	Q3UH60;D3Z5G8;Q3UH60-2;B2RQC7;F1MLE1;F6Z7Y6;F6Z7P6;F7B4U0;F7AUM3;F7ACX8
Neutral amino acid transporter A	Slc1a4	5	0	3	O35874;Q3US35;Q3UTP8;Q8BXT5;Q9ESU8;Q5SSP3
ADP-ribosylation factor 6;E3 ubiquitin-protein ligase TRIM23	Arf6;Trim23	4	0	4	F6PNU9;G3N3N1;P62331;Q3U0D7;F2Z4H6;F6UAM5;Q8BGX0;Q8BGX0-2;Q8BGX0-3
Solute carrier family 2, facilitated glucose transporter member 1	Slc2a1	4	0	4	A1L519;F1MR91;P17809;P27674;Q3TD17;Q3U2J2;F7CBT8;Q8BTM5
40S ribosomal protein SA	Rpsa;Rpsa-ps10	3	1	4	B2CY77;B8K1X7;F8UZU9;P14206;P26452;Q862H8;D3YTT7;F6U3H1;F7CG18
Vacuolar protein sorting-associated protein 37C	Vps37c	3	0	5	Q8R105
Monocarboxylate transporter 1	Slc16a1	2	0	6	P53986;Q3TRK9;Q544N9;Q8C2E6;Q8BPS5;Q8C571;Q3UWP4
Lysosome-associated membrane glycoprotein 1	Lamp1	2	0	6	Q9DC13;P11438;Q3TA96;Q3TX84;Q8VH34;Q922T9
Hemoglobin subunit alpha	Hba-a1;Hba;Hba-a2	0	3	5	A8DUV3;P01942;Q8BPF4;Q91VB8;Q9CY06;Q9CY10;F7CAE1;A8DUV1;Q61287;Q9CWS5;Q9QWJ3
26S proteasome non-ATPase regulatory subunit 1	Psmd1	6	0	1	A7MBA2;F6S5X4;Q3TXS7;Q05CG9;Q8CGG2;Q8BU34;Q5HZG6;Q8CGI9
26S protease regulatory subunit 10B	Psmc6	6	0	1	F1MLV1;P62334;Q14AQ1;Q2KIW6;Q8QZS9
Myeloid-associated differentiation marker	Myadm	5	0	2	O35682;Q0VE46;F7D6J0
Leucyl-cystinyl aminopeptidase	Lnpep	5	0	2	Q8C129;Q3TTA8;Q8BZ14;Q6NY09
Ubiquitin carboxyl-terminal hydrolase 5;Ubiquitin carboxyl-terminal hydrolase	Usp5	4	1	2	F1N3P2;P56399;Q3U4W8;A1L548;F7C9G5;D3Z4K7
AP-2 complex subunit alpha-2	Ap2a2	4	0	3	Q69ZW4;P17427;Q0VCK5;Q3U7X9;Q6PEE6;G5E675;F7CVC4
GTP-binding nuclear protein Ran;GTP-binding nuclear protein Ran, testis-specific isoform	Ran;1700009N14Rik;Rasl2-9-ps;Rasl2-9	4	0	3	B0JYN2;P62827;Q3T054;Q3ULW0;G5E619;G3MZP2;Q14AA6;A6H622;Q61820
Ras-related protein Rab-2A;Ras-related protein Rab-2B	Rab2a;Rab2b	3	0	4	P53994;Q0PD65;Q8BXY4;Q6PDZ3;Q148J4;E1BC58;F7AWD2;P59279;Q0PD64;Q9DB48;F1MIR4;F6RPZ5;Q3TEG7;Q5U628
Macrophage migration inhibitory factor	Mif	3	0	4	P34884;Q545F0
Lysosome-associated membrane glycoprotein 2	Lamp2	3	0	4	P17047-2;Q8C5K0;P17047;P17047-3;Q3TWE1;Q3UIW3;Q8C876;Q9CZU7
Retinoic acid-induced protein 3	Gprc5a	3	0	4	G5E8C3;Q8BHL4
40S ribosomal protein S3	Rps3	3	0	4	F7B4L9;F7BA94;P62908;Q3T169;Q3UCL7;Q5YLW3;Q9CZP6;Q3UK56;Q9D0A2;Q862Q2;D3YV43;Q862E1;Q862D8;Q862I7
Vesicle-associated membrane protein 3;Vesicle-associated membrane protein 2	Vamp3;Vamp2	3	0	4	A2A895;P63024;Q2KJD2;G3X752;F7DBF8;B0QZN5;O35619;P63026;P63044;Q8CHR4;F1MDK1;F6Q6A5;F6ZXM3
GTPase NRas	Nras	3	0	4	E9Q753;Q4FJP3;A5D7R9;F7BMJ8;P08556;Q3TMF4;Q3UCX0;Q9D091
60S acidic ribosomal protein P0	Rplp0;Gm8730	2	1	4	A7E336;F1MDN4;Q95140;P14869;Q5FWB6;Q5M8R8;E9Q070;Q862I9;F1N464;Q862E2
Ferritin light chain 1;Ferritin	Ftl1	1	0	6	P29391;Q3THE6;Q3TJJ6;Q3UCL5;Q9CPX4;Q3ULW5;Q9CZE7
Tripartite motif-containing protein 47	Trim47	1	0	6	A2A861;Q8C0E3-2;Q8C0E3;Q497Z1;B7ZN75;A3KMJ7;Q66JW4;Q7TMQ8
Gremlin-1	Grem1	0	4	3	Q3UY25;O70326;Q3TNY7;A2VE87;F6VFY0
Procollagen C-endopeptidase enhancer 1	Pcolce	0	5	2	Q3UIP2;Q61398;Q3TX39;D3YUE2;Q3UN82
Transgelin-2	Tagln2	2	0	5	Q9WVA4
Guanine nucleotide-binding protein subunit beta-2-like 1	Gnb2l1	5	0	1	P63243;P68040
Eukaryotic translation initiation factor 3 subunit A	Eif3a	5	0	1	P23116;Q6A0B9;Q3UL99;Q3UM46;Q3TKF9;Q3UEK3;E1B7R4;F6XE64;A7E394;F1ML38
Catenin beta-1	Ctnnb1	5	0	1	B1MV73;Q02248;Q0VCX4;Q3UZT7;Q80VE7;E9Q6A9
Macrophage-capping protein	Capg	4	0	2	P24452;Q3TNN6;Q3UJ44;Q99LB4
Tetraspanin-15	Tspan15	4	0	2	I1E4X3;F7BWT7;F7A0F0;Q1JQA4;F7BWT7-2
Neuroplastin	Nptn	4	0	2	P97300;F6U686;P97300-1;F6RM11;Q0VD06;P97300-3;H3BIX4;H3BKA7;P97300-4;H3BLR4
UDP-glucose 6-dehydrogenase	Ugdh	4	0	2	O70475;Q3TJ71;Q3TJE8;Q3TS38;Q3UIZ1;Q3TI06;D3Z3F7;F7D253;P12378
Charged multivesicular body protein 4b	Chmp4b	3	1	2	Q08E32;Q9D8B3;F6V2B6;F6U218
Multivesicular body subunit 12A	Fam125a	3	0	3	Q78HU3
Reticulon-4	Rtn4	3	0	3	Q99P72;Q99P72-3;Q8BHF5;Q8K3G7;Q8BH78
Mimecan	Ogn	2	2	2	Q543C5;Q62000
40S ribosomal protein S10	Rps10	2	2	2	G5E6M8;P63325;Q3T0F4;Q3U9P0;Q5M9K7;Q3UW83;F6ZDM5
Plexin-A1	Plxna1	2	0	4	P70206;H9GZM5;E1BFR4;Q3U3W7
Small nuclear ribonucleoprotein Sm D3	Snrpd3	2	0	4	F1MZ00;F6TZ46;P62320;Q91VM2;Q2KIS8
Multivesicular body subunit 12B	Fam125b	2	0	4	Q6KAU4;Q8C2W4;A2ARF0
Ras-related protein Rab-5B	Rab5b	2	0	4	F1MNI4;Q0PD56;B2RPS1;P61021;F6WA92;Q8C458
Ras-related protein Rab-8A;Ras-related protein Rab-8B	Rab8a;Rab8b	2	1	3	Q3UHW5;F6ZJE4;P55258;Q0PD50;A4FV54;F1N2J9;F7BFF5;P61028;Q0PD49;Q2HJI8;E9Q445;Q8BKQ0
AP-1 complex subunit beta-1	Ap1b1	2	0	4	Q8CC13;F1MIF2;F7CM57;O35643;Q3TVN4;Q3U1K9;F7CLY2;Q5SVG4;Q5SVG5;Q2KJB2
Ectonucleotide pyrophosphatase/phosphodiesterase family member 1;Alkaline phosphodiesterase I;Nucleotide pyrophosphatase	Enpp1	1	0	5	P06802;G3X9S2;P06802-2;Q3V3C8
Arrestin domain-containing protein 1	Arrdc1	1	0	5	Q99KN1;Q99KN1-2;A2AIS9
60S ribosomal protein L13	Rpl13;Gm10071;Rpl13-ps3	0	2	4	F6ZX61;P47963;Q5RKP3;E9PZ94;Q3SZG7;F1MK30;Q56JZ1;D3YX54
Heterogeneous nuclear ribonucleoprotein F;Heterogeneous nuclear ribonucleoprotein F, N-terminally processed	Hnrnpf	5	0	1	Q9Z2X1;F6X7G5;Q5E9J1;Q9Z2X1-2
Myb-binding protein 1A	Mybbp1a	4	1	0	Q3U2W2;Q7TPV4;A0JLT5
Telomerase protein component 1	Tep1	4	0	1	P97499;Q5XKB2
Mas-related G-protein coupled receptor member F	Mrgprf	3	0	2	Q8VCJ6;Q3TZA7
Tetraspanin-7	Tspan7	3	0	2	B1AUD0;Q148J1;Q62283;Q6PDN6;F6YM40;Q8R0Q6;Q3UHG5
Fructose-bisphosphate aldolase;Fructose-bisphosphate aldolase A	Aldoart1;Aldoa	3	0	2	A6ZI46;A6ZI44;P05064;Q5FWB7;Q6NY00;Q9CPQ9
CD109 antigen	Cd109	3	0	2	A6MDD3;Q8R422
Ceruloplasmin	Cp	2	3	0	E9PZD8;G3X8Q5;Q61147;G3X9T8;Q8BV37
Sodium/potassium-transporting ATPase subunit beta-3	Atp1b3	2	1	2	P97370;Q544Q7;Q1WWL1;Q3UFH4
BRO1 domain-containing protein BROX	Brox	2	0	3	Q8K2Q7
Integral membrane protein 2B;BRI2, membrane form;BRI2 intracellular domain;BRI2C, soluble form;Bri23 peptide	Itm2b	2	0	3	O89051;Q3TVJ0;Q3UCT9;Q9D1Q3;Q9JME4;F1N026;Q3T0P7;F6PV25
GTP-binding protein SAR1a;GTP-binding protein SAR1b	Sar1a;Sar1b	2	0	3	F7BD89;P36536;Q3T0D7;Q3TXJ4;Q99JZ4;F6QPV3;Q0VGU0;Q3T0T7;Q3U281;Q9CQC9
Prolow-density lipoprotein receptor-related protein 1;Low-density lipoprotein receptor-related protein 1 85 kDa subunit;Low-density lipoprotein receptor-related protein 1 515 kDa subunit;Low-density lipoprotein receptor-related protein 1 intracellular domain	Lrp1	2	0	3	Q91ZX7;F6Q221;F6PMY4;E1BGJ0;Q3U454
26S protease regulatory subunit 6A	Psmc3	2	0	3	Q3TKG4;B7ZCF1;Q8BUP7;O88685;Q3TKC2;Q3U8Y7;Q3THI5;A2AGN7;Q3UD94;F1MWE0;F6R449;Q3SZ81;Q1JP95;D2KAT3;F6Q2E3
26S proteasome non-ATPase regulatory subunit 7	Psmd7	2	0	3	Q3ZBD0;A1L3B8;P26516;A1L5B1;F7C9D8
E3 ubiquitin-protein ligase;E3 ubiquitin-protein ligase NEDD4;E3 ubiquitin-protein ligase NEDD4-like	Nedd4;Nedd4l	2	0	3	F1MJ10;F6RN24;B2RSC8;P46935;A0JNZ0;Q8CFI0;Q8CFI0-3;E9PXB7;Q3TQK9;F1MJ09;F6WJX8;Q641N8;F7AT14;G3X9H8;Q8CFI0-2;Q32PG4;F1MRQ6
Syntaxin-binding protein 3	Stxbp3;Stxbp3b;Stxbp3a	1	0	4	Q60770;Q60770-2;E9Q6R9;Q45Z54;A2AEC9
Ras-related protein Rab-5A	Rab5a	1	0	4	Q3UCX7;Q4VAA1;Q9CQD1;F6Z904;Q0IIG7;G3N2V0
Peptidyl-prolyl cis-trans isomerase C;Peptidyl-prolyl cis-trans isomerase	Ppic	0	2	3	P30412;Q3UC73
Nephronectin	Npnt	0	3	2	Q91V88-4;Q91V88-3;Q91V88-2;Q91V88;Q3TYB4;D3Z4D3;D3YTX1;E1BBK6
Scavenger receptor cysteine-rich domain-containing protein LOC284297 homolog	A430110N23Rik	0	3	2	B2RUB0;C6ZFQ2;Q8BV57
GTPase KRas;GTPase KRas, N-terminally processed	Kras;Hras1	4	0	1	E1BMX0;P32883-2;Q3U2W7;Q5J7N1;P32883;Q0VDV7;F7DYP5;Q61411-2;C0H5X4;P97870;Q71SW8
Anoctamin-6	Ano6	3	0	1	Q6P9J9
Farnesyl pyrophosphate synthase	Fdps	3	0	1	Q3TMB3;Q3US29;Q4FJN9;Q5M8R9;Q920E5
Adenylate kinase isoenzyme 1	Ak1	2	0	2	Q9R0Y5-2;Q9R0Y5;F6TL52;P00570
Pcdhgc3 protei	Pcdhgc3	2	0	2	Q91XX1;Q4KMN6;A5D7F4;F6YL48
Vesicle-associated membrane protein 5	Vamp5	2	0	2	Q5M9K2;Q791P0;Q9Z2P8;Q3UM44;F7DCD3;Q2KHY2
Translationally-controlled tumor protein	Tpt1	2	0	2	P63028;D3YU75
Hsc70-interacting protein	St13	2	0	2	Q3U3N7;Q3U8D2;Q3U9V1;Q99L47;F8WJK8;A7E3S8;F6W9B1;E1BC28;F1ME91;Q3TGW8;E9Q1V0
Lysosomal-associated transmembrane protein 4A	Laptm4a	2	0	2	E9QLR3;Q60961;Q8BG66;Q9CRX2;Q60961-2;F6X1D5;Q6QRN8;Q862L3
Importin-5	Ipo5	2	0	2	F1MPE5;Q8BKC5;Q3TT04;E9PVZ5;F6T1Z3;Q8BKC5-2;Q7TN23;E1B7C2;Q3B7N3
Ephrin type-A receptor 2	Epha2	2	0	2	Q03145;E1BJ31;F6QAL5
55 kDa erythrocyte membrane protein	Mpp1	2	0	2	P70290;Q542P4;F6ZHK3;A2AN84;B7ZCL8;Q684Q6;E9Q7B7;Q3THA8;B7ZCL9;B7ZCM0
Copine-8	Cpne8	2	0	2	B2RS65;F6TDX5;Q9DC53;A5D784;Q05D94
Vacuolar protein sorting-associated protein 37B	Vps37b	1	0	3	Q8R0J7;F7C2D9
Proteasome subunit alpha type;Proteasome subunit alpha type-2	Psma2	1	0	3	Q3UWT6;E9Q3A4;P49722;Q3T0Y5;Q6ZWV8;F6TCI4;Q9CZ58
Eukaryotic translation initiation factor 3 subunit F	Eif3f	1	0	3	E1BLZ8;Q3U8X1;Q3UVY8;Q8BTW2;Q9DCH4;Q6IRT4;Q8VH52
Proteasome subunit beta type-5;Proteasome subunit beta type	Psmb5	1	0	3	O55234;D3Z2T2;F6WX78;Q32KL2;Q8BTY5
60S ribosomal protein L18a	Rpl18a;Gm4883;Gm17541	1	1	2	P62717;Q3T003;Q3THJ0;F7CVP9;F1MHJ6;Q862R3;D3YVT7;F6YJW4
Brain acid soluble protein 1	Basp1	0	1	3	Q91XV3
40S ribosomal protein S4, X isoform	Rps4x	0	3	1	A2VE06;E1BGR7;F1MJH2;P62702;P79103;Q3UXQ6;Q545X8;E1BKX4;F7DFM3;G3N0K3;F1MMR4;F1MZI5;Q545F8;P55832;E1BE34
Metalloreductase STEAP3	Steap3	2	0	1	Q8CI59-2;Q8CI59;E9QN92;F1MYP9;D3YTP0
Chloride intracellular channel protein 4	Clic4	2	0	1	Q543N5;Q9QYB1;Q9XSA7;F6QHY8;B2KGW0
Large neutral amino acids transporter small subunit 1	Slc7a5	2	0	1	Q3UQM7;Q9Z127;Q3UG45
Aldose reductase	Gm6736;Akr1b1;Akr1b3	2	0	1	G3UW73;P45376;Q3UDY1;Q5U415;Q3TCL2;F8WJG5;Q3ULP0;D3YVJ7
Asparagine--tRNA ligase, cytoplasmic	Nars	1	2	0	F1MKH6;Q2KJG3;F7AIG1;Q8BP47;E1BGV4;G3MXW8
Actin-related protein 2/3 complex subunit 4	Arpc4	1	0	2	F6PH57;P59999;Q148J6;Q7TPD9;Q9D3C4;Q8BVW6
Ras-related protein Ral-A;Ras-related protein Ral-B	Rala;Ralb	1	0	2	F7D3H6;A2CG14;A5D977;F6Y3Z2;P63321;Q3ZCK2;Q8CCG5;Q9CXY0;Q9JIW9;Q1JPH2
6-phosphogluconate dehydrogenase, decarboxylating	Pgd	1	0	2	A2AH73;Q3UAG2;Q91V28;Q9DCD0;F7D917;Q3ZCI4
Nucleophosmin	Gm5611;Npm1	0	1	2	E9Q5T3;D3U796;F1MTV9;F6X9D3;Q3T160;Q5SQB7;Q5U438;Q61937;E3SAZ8;E1BCL3;Q5SQB5;Q5SQB0;Q5BL09;Q9DAY9;E1B8B0
Pigment epithelium-derived factor	Serpinf1	0	2	1	P97298;Q5ND38;B7ZC25;E9PWS2

## Sheet: ELV-MT
Proteome of C2C12 myotube exosome-like vesicles (ELV-MT)
Only proteins identified in at least 2 out of 3 independent proteomic experiments are listed (Spectral Count values, SC, observed in each biological replicate are given).
Protein names	Gene names	SC ELV-MT_R1	SC ELV-MT_R2	SC ELV-MT_R3	Accessions
Programmed cell death 6-interacting protein	Pdcd6ip	55	94	85	B8JJL8;Q9WU78-3;Q80Y09;Q9WU78;Q6ZPS9;F7B9G0;E1BKM4
Prostaglandin F2 receptor negative regulator	Ptgfrn	55	66	103	Q9WV91;Q69ZJ6
Heat shock cognate 71 kDa protein	Hspa8	56	91	69	P63017;Q3TEK2;Q3TH56;Q3UBA6;Q3TQ13;F7AUW2;Q3U9L2;A2Q0Z1;Q3TZJ3;Q504P4;P19120;Q3TF16;Q3TRH3;Q3ULM1;Q3UDS0;Q3KQJ4;Q3TB63;Q3TH04
EH domain-containing protein 1	Ehd1	38	81	94	Q8K1X5;F6YBI4;Q80ZZ0;Q9WVK4;Q3TUW9;Q3TGS1;Q3TIT3;Q3TCK3;Q3T9A1;F6Y7R7;Q5E9R3;F7BF53;F6U2W9;F1N6N3
Type VI collagen alpha 3 subunit	Col6a3	48	35	118	E9PWQ3;O88493
Annexin	Anxa6	47	103	47	Q99JX6
EH domain-containing protein 4	Ehd4	34	71	80	Q3TM70;Q9EQP2;Q1MWP9;Q3TWP9;Q1MWP8;Q91VL7;F6SZJ2;Q3TQ74;E1BJV0
Basement membrane-specific heparan sulfate proteoglycan core protein	Hspg2	71	59	55	E9PZ16;Q3UHH3
Basement membrane-specific heparan sulfate proteoglycan core protein;Endorepellin;LG3 peptide	Hspg2	65	56	56	Q05793
Calsequestrin-2;Calsequestrin	Casq2	1	8	161	O09161;B9EHC7;E9PXG0;E9PZ67
Collagen alpha3(VI)	Col6a3	40	31	96	Q9Z0I9;E9Q8G0;D3YWD1
Integrin beta-1	Itgb1	27	65	53	P09055
Cytoplasmic dynein 1 heavy chain 1	Dync1h1	23	79	24	Q9JHU4;F6RHB3;F6XGY6;E1BDX8
Major vault protein	Mvp	7	83	31	E9Q3X0;Q3THX5;Q8C2S9;Q9EQK5
Aminopeptidase N	Anpep	29	52	39	P97449;Q3UP74;Q3TB69
Sarcoplasmic/endoplasmic reticulum calcium ATPase 1	Atp2a1	15	84	17	Q8R429;F1MGE7;Q0VCY0;F7AKX1;F6ZUA6
Actin, alpha skeletal muscle	Acta1	24	41	49	F7CZ92;P68134;P68138;A4IFM8;Q61264;Q61272
Moesin	Msn	31	44	34	P26041;Q3TZQ2;F6PUX2;Q2HJ49;F1MZW0;Q05DU4
EH domain-containing protein 2	Ehd2	21	34	47	Q8BH64;Q2KJ47;Q8R2X0
Annexin A2;Annexin	Anxa2	29	41	29	P07356;Q542G9;Q3UCD3;Q9CZI7;F6ZI51;P04272;B0V2N7;B2B9I8;B0V2N5;Q99KH3;B0V2N8
Transferrin receptor protein 1	Tfrc	27	40	24	Q542D9;Q62351;Q8C872
Sodium/potassium-transporting ATPase subunit alpha-1	Atp1a1	30	35	26	Q8VDN2;Q3TXF9;E9QAV3;Q3UCH8;Q8R3M4
Clathrin heavy chain 1	Cltc	28	49	13	Q80U89;Q5SXR6;Q68FD5;F7BV85;P49951;F1MPU0;Q3UPJ3
Filamin-C	Flnc	15	39	34	D3Z576;Q8VHX6;D3YW87;Q8VHX6-2;E1BE25;F6ZWZ3
EH domain-containing protein 3	Ehd3	16	28	44	Q9QXY6
Tubulin beta-2B chain	Tubb2b	13	42	30	B2RSN3;F7CY85;Q6B856;Q9CWF2;G3N1W7;Q148E2
Voltage-dependent calcium channel subunit alpha-2/delta-1	Cacna2d1	16	31	38	O08532-2;O08532-3;O08532-5;O08532-4;Q14BH8;E9Q1X8
Desmin	Des	8	34	41	P31001;Q3V1K9;Q3V2C6;O62654;E1BLN2;F7AQ43
Tubulin alpha-1A chain;Tubulin alpha-3 chain	Tuba1a;Tuba3a;Tuba3b	14	37	31	Q2HJ86;F2Z4C1;F6ZSB4;P68369;F7ANC9;Q3ZCJ7;F7CD56;F6YDT3;F6R810;F2Z4K0;P05214;Q5FW91;F6RP72;F1MNF8;Q32KN8;Q9D9Y2
Erythrocyte band 7 integral membrane protein	Stom	23	31	28	A2AL38;P54116;A8E4P3;F1N2R1;F6RA08;Q8BPA1;E9PW33
Sarcoplasmic/endoplasmic reticulum calcium ATPase 2	Atp2a2	9	57	15	Q5DTI2;F8WI94;O55143;O55143-2;Q257U4;F6V4H2;F1MPR3;F6V424
Tubulin beta-5 chain	Tubb5	17	35	29	F7E0H3;P99024;Q2KJD0;E1B953
Polyubiquitin-C;Ubiquitin;Ubiquitin-related 1;Ubiquitin-related 2;Polyubiquitin-B;Ubiquitin;Ubiquitin-40S ribosomal protein S27a;Ubiquitin;40S ribosomal protein S27a;Ubiquitin-60S ribosomal protein L40;Ubiquitin;60S ribosomal protein L40	Ubc;Ubb;2810422J05Rik;Rps27a;Uba52;Gm7866	11	20	50	P0CG50;P0CH28;Q8VC46;Q922Z8;Q8R0Z9;E1B9K1;P0CG49;P0CG53;Q6NZC5;Q78XY9;Q8MKD1;Q3TH47;Q5SX22;E9QNP0;F6YM88;Q922B0;E9Q5F6;E9Q4P0;F7AUY9;P62983;P62992;Q642L7;E9Q0Z8;Q8C2K3;P62984;P63048;Q66JP1;E9Q9J0;F6V625;A5JUZ1;F6X7C4;B0LAC2
Lactadherin	Mfge8	19	20	41	Q3TDU5;P21956;P21956-2
Neural cell adhesion molecule 1	Ncam1	23	26	30	P13595;F7C5V8;E9QB01;P13595-2;F6RLF6;E9Q589;P13595-3;F7C5W6;P13595-4;F7CRA9;A7E344;F1MMJ2;P31836;F1N1W7;Q5EA96;F7BT93;F7E1B4
Target of Myb protein 1	Tom1	11	35	30	Q3UDC3;O88746;Q561M4
Isoform M1 of Pyruvate kinase isozymes M1/M2	Pkm2	20	31	25	P52480-2
Serine protease HTRA1	Htra1	21	26	28	Q9R118;F1N152
Heat shock-related 70 kDa protein 2	Hspa2	21	29	25	A7E3Q2;B7U582;P17156;P34933
Glypican-1;Secreted glypican-1	Gpc1	17	24	32	Q3U379;Q9QZF2;Q3U3U3
Transitional endoplasmic reticulum ATPase	Vcp	23	25	24	Q01853;G3X757;Q3ZBT1;F7BWW6;Q8BNF8
Ras-related protein Rab-6A	Rab6a	14	33	25	P35279;Q0PD54
Sodium/potassium-transporting ATPase subunit alpha-2;Sodium/potassium-transporting ATPase subunit alpha-3	Atp1a2;Atp1a3	26	25	20	Q6ZQ49;Q3UHK5;Q6PIE5;D3YYN7;F6QDE9;A2VDL6;Q8R3A9;Q8VCE0;F1MR06;F6QQ59;Q6PIC6;D3YVX6
Tenascin	Tnc	14	0	55	Q80YX1;Q80YX1-2;E9QKW5;Q80YX1-3;E9QM59;Q80YX1-4;E9QM60;Q80YX1-5;Q148T4;Q148T5
CD97 antigen	Cd97	18	27	22	Q9Z0M6;Q9Z0M6-3;Q9Z0M6-2;E9QJS7;E9QMJ5;Q4FJS6;Q9DC42
Choline transporter-like protein 2	Slc44a2	19	24	24	Q8BY89-2;Q8BY89
Tubulin beta-4B chain	Tubb4b;Tubb2c	12	27	28	P68372;Q3MHM5;Q9DCR1;Q9CVR0
Atp2b1 protein	Atp2b1	25	27	14	G5E829;E1BK99;F1N7J2;Q95ML6;F6XSG4;F6YKS7;Q8K314
Catenin alpha-1	Ctnna1	19	24	23	P26231;Q3TGQ3;Q545R0;F6YQC6;Q6NV50;F1MM34;Q3MHM6
Serpin B6	Serpinb6a;Serpinb6	11	35	19	F8WIV2;Q4FJQ6;Q60854;Q3U3L3;E9Q096;E9Q0P9;E9Q108
Elongation factor 2	Eef2	10	35	20	P58252;Q3TJZ1;Q3TK17;Q3TLB1;Q3UBL9;Q3UDC8;Q3UMI7;Q8C153;Q3SYU2;Q3TW58;Q3TX47;Q3UZ14;Q8BMA8;Q6P9L9;Q3TWX1;F6UUS3
Heat shock protein HSP 90-beta	Hsp90ab1	11	31	21	P11499;Q71LX8;Q9GKX8;Q76LV1;G5E507;Q811H6
CD81 antigen	Cd81	16	25	22	Q3UWG5;Q91V78;P35762
Cadherin-13	Cdh13	15	29	17	Q8VDK4;Q9WTR5;Q8CE18;Q8BS79;Q3B7N0;F1N200;F6VN96;F1MKP6
Tubulin beta-3 chain	Tubb3	11	29	21	Q2T9S0;Q9ERD7;F6QD28;Q9CRT0
Synaptic vesicle membrane protein VAT-1 homolog	Vat1	16	30	13	Q3TXD3;Q499X4;Q62465;Q5RKP0;Q3U331
Glyceraldehyde-3-phosphate dehydrogenase	Gapdh;Gm2606;Gm3222;Gm4609;Gm10358;Gm3839;Gm10481;Gm10291;Gm10293;Gm3200;Gm5559;Gm10327;Gm10566;Gm6316;Gm5069;Gm7293;Gm10290;Gm8055;Gm5507	10	26	23	D2KHZ9;E9PX42;P16858;F6ZQM8;E9Q1S8;E9Q5U3;E9QAC7;E9Q9E5;D3YUV0;E9Q0E3;E9PXL6;E9PX72;E9PZL2;E9PZH9;F8WJL5;D3YU05;D3Z0Z9;D3YYI5;D3YV03;E9Q1F8;E9PYX4
Annexin;Annexin A1	Anxa1	18	20	19	B7STB7;P10107;Q4FJV4;Q4FK88;Q3U5N9;E9QA30;Q3US43
Myosin-9	Myh9	22	18	17	Q8VDD5;F6XTY0;F6X485;F1MQ37
Immunoglobulin superfamily member 8	Igsf8	18	14	25	Q8R366;G3UYZ1
NADH-cytochrome b5 reductase 3;NADH-cytochrome b5 reductase 3 membrane-bound form;NADH-cytochrome b5 reductase 3 soluble form	Cyb5r3	7	30	19	F2Z456;E9Q841;Q9CY59;Q9DCN2;Q9DCN2-2;F2Z3V0;F1N7T1;P07514
Peptidyl-prolyl cis-trans isomerase A;Peptidyl-prolyl cis-trans isomerase	Ppia;Gm9234	12	28	16	P17742;Q3TE63;Q3UAJ1;Q5SVY2;Q9CZK9;E9Q1E3
Histone H4	Gm11275;Hist1h4a;Hist2h4	7	34	12	E1BBP7;B2RTM0;E1BLC2;F6VFV9;P62803;P62806;G3X807;E1B7N2;E1B9M9;G3N2B8;Q61667;A5D792;E1BK94
Reticulon-4	Rtn4	8	29	16	Q99P72;Q99P72-3;Q8BHF5;Q8K3G7;Q8BH78
Alpha-enolase;Enolase	Eno1	20	19	13	P17182;Q5FW97;Q6PHC1;Q8CF78;B0QZL1
Rab GDP dissociation inhibitor beta	Gdi2	8	24	19	Q3UPA3;Q3UC72;Q3UUX9;Q61598;Q61598-2;Q3TIY6;P50397
Collagen alpha-1(VI) chain	Col6a1	11	6	33	Q04857;E9Q7R6;Q99LW4
Tubulin beta-6 chain	Tubb6	5	28	16	Q3UMM1;Q922F4;F6XCF2;Q3U9U3;Q9CUN8
Histone H2B;Histone H2B type 1-F/J/L;Histone H2B type 1-M;Histone H2B type 1-B;Histone H2B type 1-H;Histone H2B type 2-B;Histone H2B type 1-C/E/G;Histone H2B type 1-K;Histone H2B type 1-P;Histone H2B type 2-E;Histone H2B type 3-B;Histone H2B type 3-A	Gm13646;Hist1h2bm;Hist1h2bk;Hist1h2bf;Hist1h2bb;Hist1h2bh;Hist2h2bb;Hist1h2bc;Hist1h2bp;Hist1h2bj;Hist3h2ba;Hist2h2be;Hist3h2bb;Hist1h2ba	8	28	12	Q8CGP2-2;Q921L4;Q8CBB6;B2RTK3;B2RVD5;F1MUD2;F2Z4E8;F2Z4F9;F6PWV1;F6TWM4;F6VUX0;F6VYH8;F7ASE9;F7CJ51;F7DLL0;F7E1X9;P10853;P10854;P62808;Q2KII5;Q2M2T1;Q64475;Q64478;Q64525;Q6ZWY9;Q8CGP1;Q8CGP2;A0JLV3;Q32S29;E1B8G9;E1B7L1;G8JL06;E1BKX5;G3MXP6;E1B877;A2AB77;A5D7N2;E1BGW2;F1N453;F6PRL4;F6SK17;F6UGW9;F7A4V1;F7AHT9;F7AZR5;F7DIN7;Q64524;Q8CGP0;Q9D2U9;G3MWH4;G3N011;G3N068;E1BDE9;G3X9D5;Q8VEE3;E1BBY9;E1BEF…
Ras-related protein Rab-14	Rab14	7	22	19	F7B9P4;Q3ZBG1;Q50HX4;Q91V41;Q50HX2;Q50HX0;Q50HX3;Q50HX1;Q50HW9;A2AL34
Elongation factor 1-alpha 1;Elongation factor 1-alpha;Elongation factor 1-alpha 2	Eef1a1;Eef1a2	9	19	20	P10126;Q3TII3;Q3UA81;Q58E64;A2Q0Z0;E1B9F6;F6RRD0;F6UME7;P68103;Q3UZQ3;Q864M1;D3YZ68;B7ZBW3;P62631;Q32PH8;F7C4C2;F6Q4R1;E1BED8;D3Z3I8;G3N0P6;E1B7J1;Q862J5
Choline transporter-like protein 1	Slc44a1	15	15	18	A2AMH4;Q6X893-2;A2AMH5;F8WH94;Q6X893;F7A6R9;A2AMH3;E1BIP2;A2AMH8
Progressive ankylosis protein	Ank;Ankh	8	15	25	A8E659;F1MAW1;Q3UG85;Q9JHZ2;Q8C438;F7E3B8
Leucyl-cystinyl aminopeptidase	Lnpep	15	22	10	Q8C129;Q3TTA8;Q8BZ14;Q6NY09
14-3-3 protein epsilon	Ywhae	10	20	17	P62259;P62261;Q5SS40;Q8BPH1;F6XA04;F6WA09;A2ACM8
Ectonucleotide pyrophosphatase/phosphodiesterase family member 1;Alkaline phosphodiesterase I;Nucleotide pyrophosphatase	Enpp1	8	9	30	P06802;G3X9S2;P06802-2;Q3V3C8
14-3-3 protein zeta/delta	Ywhaz	10	13	23	P63101;F6XEB4;P63103;E1BDS9
Interferon-induced transmembrane protein 3	Ifitm3	8	24	13	Q9CQW9
Myosin-1;Myosin-4;Myosin-8	Myh1;Myh4;Myh8;Myh2	1	30	14	B2RWX0;Q5SX40;E9PXR2;Q8BLW0;Q5SX39;Q3UUB1;F6R839;Q8MJV0;E1BP87;B2RWW8;P13542;Q5SX37;G3UW82;Q9BE40;Q5SX41
ADP-ribosylation factor 3;ADP-ribosylation factor 1;ADP-ribosylation factor 2	Arf3;Arf1;Arf2	3	29	12	F6TD06;P61205;P84078;P84080;Q3U344;Q5E9I6;A2A6T7;F6XLZ5;P84081;Q8BSL7;E1BM87
Annexin A5	Anxa5	13	18	13	P48036
Annexin A3;Annexin	Anxa3	12	14	17	O35639;Q3U737;Q8C1X9;Q3TLP4;Q3TFK4;Q3TET3
Annexin A4;Annexin	Anxa4	15	13	14	P97429;Q7TMN7;D3Z0S1;F7ANV6;Q8BSL2;E9Q073
Aldehyde dehydrogenase;Aldehyde dehydrogenase family 3 member B1	Aldh3b1	11	13	18	Q3TX25;Q80VQ0;Q3U3J9
Equilibrative nucleoside transporter 1	Slc29a1	7	20	14	Q3UJY1;Q9JIM1;Q3TCZ2;Q9JIM1-2;A8VP81;E9PXM6
Ras-related protein Rab-1A	Rab1A;Rab1	7	15	19	A1L528;P62821;Q0PD67;Q6ZPF0;Q3UB66;H7BX41;F1MYU3;Q3ZBD1;D3YX72
Vimentin	Vim	6	13	22	P20152;Q3U6S1;Q5FWJ3;E9PZV5;Q3V2S4;Q3TFD9;Q3TWV0;Q3UAX1;Q3UD36;P48616;F7B5C4
Ras-related protein Rab-7a	Rab7a;Rab7	12	10	19	F1MJQ1;F6Q8B3;P51150;Q4FJQ0;Q3T0F5
Tumor susceptibility gene 101 protein	Tsg101	11	9	21	Q3UCW0;Q61187;Q3UK08;A3KN51;F6ZA94
Unconventional myosin-Ic	Myo1c	12	23	5	Q9WTI7;Q9WTI7-3;Q9WTI7-2;Q9WTI7-4;F8WIE8;F7BJV0
4F2 cell-surface antigen heavy chain	Slc3a2	13	17	10	G3UWA6;P10852;Q3TN39;Q8BTJ9;Q60849;Q3U144
Protein kinase C and casein kinase substrate in neurons protein 2	Pacsin2	16	8	16	Q3TDA7;Q9WVE8;Q1RMR9;Q3UP40
Disintegrin and metalloproteinase domain-containing protein 10	Adam10	15	7	18	O35598;Q10741;F6U6V3;E1B8D9;E9PYF2
EGF-like repeat and discoidin I-like domain-containing protein 3	Edil3	10	8	21	O35474;Q8C4U8;F6VKK6;E1BPX2;Q8C8K0
Prolow-density lipoprotein receptor-related protein 1;Low-density lipoprotein receptor-related protein 1 85 kDa subunit;Low-density lipoprotein receptor-related protein 1 515 kDa subunit;Low-density lipoprotein receptor-related protein 1 intracellular domain	Lrp1	11	16	10	Q91ZX7;F6Q221;F6PMY4;E1BGJ0;Q3U454
Guanine nucleotide-binding protein G(i) subunit alpha-2	Gnai2	12	12	13	P08752;A7MBH9;F7DWN5;F1MCX0;Q7M3G9
Profilin-1;Profilin	Pfn1	3	19	14	P62962;Q5SX50;Q3U7V7;Q8CEH8;Q5SX49
Vacuolar protein sorting-associated protein 28 homolog	Vps28	6	15	15	Q9D1C8;F6UHG8;Q3T178;G3UW95;Q8BMZ7
Lysosome-associated membrane glycoprotein 1	Lamp1	9	14	13	Q9DC13;P11438;Q3TA96;Q3TX84;Q8VH34;Q922T9
Protein kinase C and casein kinase II substrate protein 3	Pacsin3	7	8	21	Q543N7;Q99JB8
Radixin	Rdx	9	15	11	Q3U111;Q3TH46;P26043;F6S3E5;F1MJJ8;Q32LP2;F1N0R3;Q05CE6;Q7TSG6;Q8C2N4;Q3UJJ8
Ras-related protein R-Ras2	Rras2	10	12	13	A5PKL2;P62071;F6RWV5;Q9CTF6
Nidogen-2	Nid2	9	9	17	O88322;Q3TPN0;Q8CFA3;Q3US45;Q8R5G0;Q8C6Z2
T-complex protein 1 subunit alpha	Tcp1	8	16	10	P11983;P11983-2
Vinculin	Vcl	15	12	7	Q64727;F6ZT60;F1N789;F6ZT22;F6ZSZ5
Flotillin-1	Flot1	5	14	14	O08917;Q540I4;Q3TJS0;Q08DN8;F6Z0M9;Q3MHZ0;G3UYU4;Q6Y9S2;G3UWW8;G3UZZ5
Plexin-B2	Plxnb2	12	12	9	B2RXS4;E9Q832;Q8CHG6;Q99LF0
Vacuolar protein sorting-associated protein 37C	Vps37c	7	8	18	Q8R105
Toll-interacting protein	Tollip	7	8	18	A6PWS1;Q9QZ06;Q8BQL7;Q8C5G6;Q2LGB5;A9JEI5;F7BKI9
Annexin A11;Annexin	Anxa11	5	13	14	P97384;D3Z7U0;P27214-2;P27214;F1MD66;F7DE06;F1MUN7;F1MD65
Integral membrane protein 2B;BRI2, membrane form;BRI2 intracellular domain;BRI2C, soluble form;Bri23 peptide	Itm2b	8	12	12	O89051;Q3TVJ0;Q3UCT9;Q9D1Q3;Q9JME4;F1N026;Q3T0P7;F6PV25
CD82 antigen	Cd82	4	9	19	P40237;Q3UII2
Galectin-1	Lgals1	7	19	5	P16045
Ras-related protein Rap-1b	Rap1b	3	17	11	F6SSK7;P61223;Q52L50;Q99JI6
Ezrin	Ezr	8	12	11	P26040;Q3TCP5;Q3UL48;Q3UXR4;Q4KML7;F7BPT4;P31976;Q8CBU4
PRA1 family protein 3	Arl6ip5	6	15	9	Q8R5J9;Q5E9M1
Flotillin-2	Flot2	10	14	6	Q3UEG9;Q5SS83;Q60634;Q60634-2;Q8CDE0;Q9DC36;Q60634-3;A6QLR4;G3X6T9;F6QQL7;Q58CZ4
Ras-related protein Rab-11B;Ras-related protein Rab-11A	Rab11b;Rab11a	7	9	14	P46638;Q3MHP2;Q78ZJ8;G3UZD3;F7D301;F2Z4D5;P62492;Q0PD45;Q2TA29;F6Y9C0;Q3UZ37;F8WGS1;E9Q3P9;G3UY29;G3UZL4
L-lactate dehydrogenase;L-lactate dehydrogenase A chain	Ldha	9	6	15	G5E8N5;P06151;Q3TI99;Q564E2;Q3TCI7;Q3UDU4;D3YZQ9;D3Z736;Q3THB4;Q99K20;Q6NXW3
Heat shock protein HSP 90-alpha	Hsp90aa1	6	12	12	P07901;Q3UIF3;Q80Y52;A0PJ91;Q3TKG0;Q3TKB9;Q76LV2;Q9GKX7;Q8C5U3;Q3TJU7
Histone H1.2	Hist1h1c	5	18	6	P15864;Q5SZA3
CD9 antigen	Cd9	5	12	12	P40240
CD63 antigen	Cd63	2	11	16	Q8BT06;P41731;Q3UC80;Q549D0
Integrin alpha-V;Integrin alpha-V heavy chain;Integrin alpha-V light chain	Itgav	8	6	15	P43406;A2AKI5;F6W3W7;F6UT65;Q3U4C8;F1N1A9;P80746
78 kDa glucose-regulated protein	Hspa5	7	15	7	A2AUF6;P20029;Q0VCX2;Q3TI47;Q3TKF8;Q3TWF2;Q3U6V3;Q3U9G2;Q9DC41;F6YG82;Q3U7T8;Q3UEM8;F1MMC6;F1N614
Reticulon-2	Rtn2	2	23	3	O70622;Q6IM75;O70622-2;Q6IM74;Q3TUZ6
Junction plakoglobin	Jup	6	12	10	F1N3P9;A2A4H7;Q02257;Q8SPJ1;F6V1T9
CD44 antigen	Cd44	11	5	12	A2APM2;P15379;E9QKL7;P15379-7;E9QKL8;P15379-8;A2APM1;P15379-4;E9QKL9;E9QKM0;P15379-9;P15379-10;Q80X37;E9QKM8;P15379-5;P15379-11;A2APM6;A2APM4;P15379-6;A2APM3;P15379-3;A2APM5;Q3U468;Q3U8S1;Q3UNN2;P15379-2;Q3TLT9
Nestin	Nes	1	8	18	Q6P5H2;Q6P5H2-2
T-complex protein 1 subunit eta	Cct7	6	13	7	P80313;Q3TET0;Q3TIJ7;Q3TJN2;Q8C5Q5;Q3THH8;Q3UIJ0;Q2NKZ1;F1MWR8;F6XSN2;Q3UDB1
Ras-related protein Rab-8A;Ras-related protein Rab-8B	Rab8a;Rab8b	3	11	12	Q3UHW5;F6ZJE4;P55258;Q0PD50;A4FV54;F1N2J9;F7BFF5;P61028;Q0PD49;Q2HJI8;E9Q445;Q8BKQ0
Guanine nucleotide-binding protein G(I)/G(S)/G(T) subunit beta-2	Gnb2	9	7	10	E9QKR0;F6WQ61;P11017;P62880;Q3U9V4;D3Z1M1;D3YZX3;D3Z1T4;A5PKD6;F6UCL7
Calsequestrin-1;Calsequestrin	Casq1	0	15	11	O09165;Q6P3C3;F7BYR9
6-phosphofructokinase, muscle type;6-phosphofructokinase	Pfkm	2	20	3	P47857;Q99K08;F7DMB6;Q867C9;F1MGS7;Q0IIG5
Pcdhgc3 protei	Pcdhgc3	4	12	9	Q91XX1;Q4KMN6;A5D7F4;F6YL48
Ras-related protein Rab-35	Rab35	4	11	10	A5D7E0;Q3U0T9;Q6PHN9;F1MSJ9;F6THG1
Ceruloplasmin	Cp	7	10	8	E9PZD8;G3X8Q5;Q61147;G3X9T8;Q8BV37
Copine-2	Cpne2	4	10	10	P59108;Q3TVB2;F1MS45;A1L523;F1N233;F6VMG0;Q8QZU9
Sodium- and chloride-dependent taurine transporter;Transporter	Slc6a6	7	6	11	O35316;Q3UPI8
T-complex protein 1 subunit beta	Cct2	8	9	6	P80314;Q542X7;Q9JJD8;Q3ZBH0;F6TK05
Integrin alpha-3;Integrin alpha-3 heavy chain;Integrin alpha-3 light chain	Itga3	5	8	10	Q62470-2;Q62470;Q62470-3
Basigin	Bsg	7	4	12	P18572;O55107;P18572-2;O55108
14-3-3 protein gamma;14-3-3 protein gamma, N-terminally processed	Ywhag	2	4	17	A7Z057;A8IP69;P61982;P68252;F6ZFH9
Tripartite motif-containing protein 47	Trim47	3	12	7	A2A861;Q8C0E3-2;Q8C0E3;Q497Z1;B7ZN75;A3KMJ7;Q66JW4;Q7TMQ8
Syntaxin-12	Stx12	5	9	8	A2ADS0;Q9ER00;Q3TDG9;Q3TIL5;A7MAZ2;F6SMP0
Ras-related protein Rab-10	Rab10	3	9	10	A6QLS9;F6VQF0;P61027;Q4FJL0;Q3U621
T-complex protein 1 subunit theta	Cct8	8	8	6	Q6A0F1;P42932;Q3UKQ2;Q3UL22;Q9WVS5;Q8BVY8;H3BL49;Q3ZCI9;G3X861;F6ZQE2;Q9CS06;Q9CRW7
Solute carrier family 12 member 4	Slc12a4	10	7	5	Q3UDQ8;Q3TJG5;Q3TJM8;Q3TLV0;Q3TWV2;Q3TWZ6;Q3U689;Q3U9N0;Q9JIS8;F8WIJ0;Q3TPD4;E1BCI8;F6PN25;Q6NXV2
Ras-related protein R-Ras	Rras	4	6	12	P10833;Q3U1N3;Q2TBH2
Histone H1.4	Hist1h1e	5	12	4	P43274
T-complex protein 1 subunit delta	Cct4	8	11	2	P80315;Q3TII0;Q3UJZ8;Q564F4;G5E839;F1N0E5;Q2T9X2;F6Z6Q7
Ras-related C3 botulinum toxin substrate 1	Rac1	6	8	7	Q3TLP8;F6Z0A9;P62998;P63001;Q8BPG5;Q9D859;F1MNG3;Q8C4N8
Guanine nucleotide-binding protein G(s) subunit alpha isoforms XLas;Guanine nucleotide-binding protein G(s) subunit alpha isoforms short	Gnas	7	6	8	Q6R0H7;Q6R0H7-4;P63094;P63094-2;P04896;P04896-2;P63094-3;F6X8Y3;F1N0T0;G1K1V2;Q6U8D6
Phospholipid scramblase 3	Plscr3	6	6	9	Q5F283;Q9JIZ9;Q3T9B7;Q5F284
Phosphoglycerate kinase 1	Pgk1	2	4	15	P09411;P00559;Q3T0P6;F7D1R1
Lymphocyte antigen 6C1;Lymphocyte antigen 6C2	Ly6c1;Ly6c2	4	12	4	P0CW02;P0CW03
T-complex protein 1 subunit zeta	Cct6a	3	12	5	P80317;Q3TI05;Q3TIX8;Q52KG9;Q3TI62;Q3TW97;E9QPA6;F7CG77;Q3MHL7;F1MGX0
Ras-related protein Rab-5B	Rab5b	5	10	5	F1MNI4;Q0PD56;B2RPS1;P61021;F6WA92;Q8C458
Leukocyte surface antigen CD47	CD47;Cd47	3	9	8	Q61735-2;E5Q371;Q3U967;Q61735
T-complex protein 1 subunit gamma	Cct3	9	8	3	P80318;Q3U4U6;F6V3D5;Q3T0K2;Q3UJP4;Q3U0I3;E9Q133;Q58DJ8;F1N5P4
Galectin-3-binding protein	Lgals3bp	3	8	9	Q07797
TOM1-like protein 2	Tom1l2	1	10	9	Q5SRX1;Q5SRX1-2;Q5SRX1-4;Q5SRX1-3;Q5SRX1-5;Q5SXA4;Q5SXA5;F7CM97;A5PK10
Acetylcholine receptor subunit alpha	Chrna1	1	5	14	P04756;Q05A24;Q3V1A2
Trimeric intracellular cation channel type A	Tmem38a	0	18	2	Q3TMP8
Alpha-sarcoglycan	Sgca	4	11	4	P82350;Q5SWB2
Transforming protein RhoA	Rhoa	2	8	9	P61585;Q4VAE6;Q9QUI0;Q3TN61
Tetraspanin-6	Tspan6	6	5	8	O70401;Q3TV84;Q99L96;H3BL26;H3BJJ0
Integrin alpha-5;Integrin alpha-5 heavy chain;Integrin alpha-5 light chain	Itga5	10	4	5	P11688;Q80YP5;F1MK44
Protein S100-A4	S100a4	0	8	11	D3YUT9;P07091;Q545V2
Excitatory amino acid transporter 1	Slc1a3	0	12	7	P56564;Q543U3;Q8C3T7;Q8C7W8;F7CMW1;P46411
Titin	Ttn	0	12	7	A2ASS6;E9Q8K5;E9Q8N1;A2ASS6-2;E9Q8M7;F6ZVZ7;F1N757
Talin-1	Tln1	7	9	2	F8WGT0;Q80TM2;P26039;Q3UHS6;F6PN89;F6RZP8;F6QIZ4
Guanine nucleotide-binding protein G(k) subunit alpha	Gnai3	6	9	3	Q3ZCA7;F7B435;Q3TJH1;Q9DC51
Annexin;Annexin A7	Anxa7	7	7	4	F8WGC2;Q07076;Q3TJ49;Q8BP75;Q922A2;Q3UYL7;F7ALC9;P20072;Q8CCV9
Vesicle-associated membrane protein 3;Vesicle-associated membrane protein 2	Vamp3;Vamp2	6	7	5	A2A895;P63024;Q2KJD2;G3X752;F7DBF8;B0QZN5;O35619;P63026;P63044;Q8CHR4;F1MDK1;F6Q6A5;F6ZXM3
Biglycan	Bgn	5	5	8	P28653;Q3TAF9;Q3TNY9;Q3UXK8;F1MIQ8;P21809;Q7TMW3;O46403
Collagen alpha-2(VI) chain	Col6a2	4	0	14	Q02788;D3Z7D5
Guanine nucleotide-binding protein G(I)/G(S)/G(T) subunit beta-1	Gnb1	1	4	13	F6YL06;P62871;P62874;Q3TQ70;Q3U1B1;A7E3V7;H3BKR2;H3BLF7
Inter-alpha-trypsin inhibitor heavy chain H2	Itih2	3	7	7	F7DAF6;F7CTJ3;F7DL17;G3X977;Q61703;Q8K016
Cofilin-1	Cfl1;Gm6180	3	6	8	F8WGL3;P18760;Q544Y7;Q9CX22;E9Q1T2;B0JYL8;F7DXG8;Q5E9F7
Transmembrane protein 8C	Tmem8c	1	10	6	Q9D1N4;E9QA72
Complement C1q tumor necrosis factor-related protein 3	C1qtnf3	1	2	14	D3YZ61;F7A737;A7MB82;Q4ZJN6;Q9ES30
Histone H3;Histone H3.2	Hist2h3b;Hist1h3b;Hist1h3e	0	13	4	B9EI85;E1BGN3;F7C964;P84227;P84228;A1L0U3;F6VCB4;F7B238;F7BVE2
Vacuolar protein sorting-associated protein 35	Vps35	2	9	5	F6RC09;Q2HJG5;Q3TJ43;Q3TKU6;Q3TRJ1;Q9EQH3;Q3UQJ1
T-complex protein 1 subunit epsilon	Cct5	3	8	5	P80316;F6UH83;F1MWD3
Eukaryotic initiation factor 4A-I	Eif4a1	7	6	3	F6XTN1;P60843;Q3SZ54;Q3TFG3;Q3TGK7;Q3UXC2;Q5F2A7;Q4FZL1;Q3TLL6;Q3U8I0;Q78WR5;Q3TSJ4
Guanine nucleotide-binding protein G(o) subunit alpha	Gnao1	6	6	4	P18872;P18872-2;Q543S2;F6ZUY5;P08239;D3Z2M7;G8JKZ5
Tetraspanin-7	Tspan7	5	6	5	B1AUD0;Q148J1;Q62283;Q6PDN6;F6YM40;Q8R0Q6;Q3UHG5
Disco-interacting protein 2 homolog B	Dip2b	10	5	1	Q3UH60;D3Z5G8;Q3UH60-2;B2RQC7;F1MLE1;F6Z7Y6;F6Z7P6;F7B4U0;F7AUM3;F7ACX8
MLV-related proviral Env polyprotein;Surface protein;Transmembrane protein;Retrovirus-related Env polyprotein from Fv-4 locus	ENSMUSG00000073777;env;Rmcf2;Ctse;ENSMUSG00000071305;EG622147;EG667538;EG668842;Fv4;Mela;ENSMUSG00000074201	4	5	7	Q811M8;G4V4Z0;Q505R5;Q80SV3;P10404;Q61877;Q80SW4;Q811N6;Q8K170;Q811N1;Q811N3;P11370;Q91Y75;P70356;Q04586;Q1KYM0;Q2HJ08;Q60589;Q61919;Q61876;Q61920;Q61533
Angiopoietin-related protein 2	Angptl2	3	4	9	Q9R045;F6W8Z7;B2Z4B0;Q9CZZ8
Catenin delta-1	Ctnnd1	7	3	6	E9Q8Z8;E9Q8Z6;E9Q8Z5;P30999;G3X9V2;P30999-3;P30999-2;Q3TPD1;E9Q904;E9Q901;E9Q903;D3Z2H2;E9Q8Z9;E9Q8Z4;F6S0D9;E9Q905;E9Q907;E9Q906;D3Z7H6;E9Q986;D3Z2H7
BRO1 domain-containing protein BROX	Brox	7	3	6	Q8K2Q7
Versican core protein	Vcan	11	0	5	Q62059;E9PYH0;E9QQ15;Q62059-2;G3XA35;E9QMK2;Q62059-3;E9QMK3;Q62059-4;F1MZ85;P81282;F1N6I5;P81282-2;F1MZ83;P81282-3;Q05CR7;F1N6I7;P81282-4;Q3UXS4;Q3TNR6;Q4VA91;Q8BS97
Myeloid-associated differentiation marker	Myadm	5	6	4	O35682;Q0VE46;F7D6J0
Syntaxin-7	Stx7	3	6	6	O70439;Q8BH40;Q9JMJ6;F7BYV5;Q9DCE1;Q3ZBT5
Heat shock protein beta-1	Hspb1	2	6	7	P14602;Q545F4;P14602-2;P14602-3;D3YZ06
Galectin-3	Lgals3	3	5	7	P16110;Q8C253;Q3V471;F6TS28;A6QLZ0;Q61357
Solute carrier family 12 member 2	Slc12a2	11	4	0	E9QM38;P55012;F1MS08;O18978;F6VFL4;F6TEU3;F6VKI0
Rho GDP-dissociation inhibitor 1	Arhgdia	4	4	7	Q99PT1;F6W039;P19803;E1B7Z2;Q58DT6;F1N7Y0;Q7M2Q9
Protein ITFG3	Itfg3	3	4	8	Q8C0Z1;F6SQM4
Ras-related protein Rap-2b	Rap2b	2	3	10	A4IFU2;P61226;Q6ZWR0
Peptidyl-prolyl cis-trans isomerase C;Peptidyl-prolyl cis-trans isomerase	Ppic	8	2	5	P30412;Q3UC73
14-3-3 protein theta	Ywhaq	2	0	13	F6VW30;F6YY69;A3KML3;B0JYM5;F6SP02;P68254;Q3SZI4;P68254-2
Vacuolar protein sorting-associated protein 37B	Vps37b	0	4	11	Q8R0J7;F7C2D9
Fatty acid synthase;[Acyl-carrier-protein] S-acetyltransferase;[Acyl-carrier-protein] S-malonyltransferase;3-oxoacyl-[acyl-carrier-protein] synthase;3-oxoacyl-[acyl-carrier-protein] reductase;3-hydroxypalmitoyl-[acyl-carrier-protein] dehydratase;Enoyl-[acyl-carrier-protein] reductase;Oleoyl-[acyl-carrier-protein] hydrolase	Fasn	0	11	4	P19096;Q3UHT6;Q3TB22
Sodium-coupled neutral amino acid transporter 2	Slc38a2	6	6	2	Q8CFE6
Ras-related protein Rab-2A;Ras-related protein Rab-2B	Rab2a;Rab2b	4	5	5	P53994;Q0PD65;Q8BXY4;Q6PDZ3;Q148J4;E1BC58;F7AWD2;P59279;Q0PD64;Q9DB48;F1MIR4;F6RPZ5;Q3TEG7;Q5U628
Lysosomal-associated transmembrane protein 4A	Laptm4a	3	5	6	E9QLR3;Q60961;Q8BG66;Q9CRX2;Q60961-2;F6X1D5;Q6QRN8;Q862L3
Tetraspanin-9	Tspan9	4	4	6	F6Y5N5;Q8BJU2;D3YXN7
Sodium/potassium-transporting ATPase subunit beta-1	Atp1b1	4	4	6	P14094;Q3TSQ1;Q3TV47;Q545P0;G3MWR4
Myoferlin	Myof	7	3	4	B9EK95;E9Q390;Q69ZN7;D3Z1Q0;Q69ZN7-4;Q69ZN7-2
Ras-related protein Rab-5A	Rab5a	5	3	6	Q3UCX7;Q4VAA1;Q9CQD1;F6Z904;Q0IIG7;G3N2V0
G-protein coupled receptor family C group 5 member C	Gprc5c	6	1	7	Q8K3J9;Q8CEU2;B7FAT9;F6X2T0
Alpha-crystallin B chain	Cryab	1	5	8	P02510;P23927;Q52L78;F6SYI2;F8WJ07
Guanine nucleotide-binding protein subunit alpha-11	Gna11	0	4	10	P21278;Q3UPA1;Q91X95;P38409;F6Y959
Cytoplasmic dynein 1 light intermediate chain 1	Dync1li1	2	7	4	Q3TWG5;Q8R1Q8;Q2KII9;F7DBE9;Q3TVT4;A2VDF8;F6XF11
Cell division control protein 42 homolog	Cdc42	4	6	3	B6VAP7;F6SXQ9;P60766;Q2KJ93;F1MND1;Q3UL78
Alpha-soluble NSF attachment protein	Napa	6	5	2	Q9DB05;A5D7S0;F7DE75;P81125;Q9CXX1
Ras-related protein Rab-5C	Rab5c	5	4	4	Q8C266;P35278;Q3TJ39;F6QLC6;Q3TCT9;Q58DS9
Fibulin-2	Fbln2	5	3	5	G5E8B3;Q3TGL4;Q99K58;P37889;P37889-2
Collagen alpha-1(XII) chain	Col12a1	2	3	8	Q60847;Q60847-5;Q60847-2;E9PX70;F1N401;F6QD89
Acetylcholine receptor subunit gamma	Chrng	2	2	9	F8VQK4;P04760;E9QMW2;P04760-2
Sorting nexin-18	Snx18	3	1	9	Q8C788;Q3U1H7;Q3UPB9;A4IFN6;Q91ZR2;F6STZ5;F7D5H0
Niban-like protein 1	Fam129b	1	10	2	Q8R1F1;F1MD34;F6SE00
Cytoplasmic FMR1-interacting protein 1	Cyfip1	1	9	3	E1BN47;Q7TMB8;Q7TMB8-2;F6SLX2
Mimecan	Ogn	0	7	6	Q543C5;Q62000
Tetraspanin-14	Tspan14	2	4	6	Q8QZY6;Q2KJ41
Chloride intracellular channel protein 1	Clic1	4	3	5	Q3TIP8;Q542F1;Q9Z1Q5;F6ZHQ5;Q5E9B7
Serine incorporator 1	Serinc1	9	2	1	A9CLV6;Q9QZI8;F6SBF0;E9PY81;Q8C5F9;E9Q553
Monocarboxylate transporter 1	Slc16a1	6	2	4	P53986;Q3TRK9;Q544N9;Q8C2E6;Q8BPS5;Q8C571;Q3UWP4
Hepatocyte growth factor-regulated tyrosine kinase substrate	Hgs	4	2	6	Q3UMA3;Q99LI8;E9PYT7;Q3TLL4;B1ATZ1;B1ATZ0;Q0V8S0;F7ALM2;B1ATY9
Acetylcholine receptor subunit beta	Chrnb1	2	0	10	P09690;Q8CG00
Serine/threonine-protein phosphatase PP1-beta catalytic subunit;Serine/threonine-protein phosphatase PP1-gamma catalytic subunit;Serine/threonine-protein phosphatase;Serine/threonine-protein phosphatase PP1-alpha catalytic subunit	Ppp1cb;Ppp1cc;Ppp1ca	1	5	6	P62141;Q3SWW9;F1MW57;F6ULH7;P63087-2;Q3T0E7;F1N0B9;P61287;P63087;Q3U7K1;Q6ZWM8;F6R8R0;F7AYW3;G3MX90;P62137;Q3U8W0;Q3TYF5
Adipocyte enhancer-binding protein 1	Aebp1	1	2	9	Q640N1;Q640N1-2
Mas-related G-protein coupled receptor member F	Mrgprf	0	6	6	Q8VCJ6;Q3TZA7
HEAT repeat-containing protein 5A	Heatr5a	0	10	2	Q5PRF0
Kelch repeat and BTB (POZ) domain containing 10	Kbtbd10	0	10	2	B2RWT7;A2AUC9
Phospholipase D3	Pld3	4	4	3	O35405;Q2KJJ8
Sodium bicarbonate cotransporter 3	slc4a7;SLC4A7;Slc4a7	5	3	3	G3MWI1;E3UVT9;I1VGT4;H6WZF5;I1VGT5;I1VGT6;F8VQC9;E3UVT8;D3Y272;H6WZ45;D3Y273;Q8BTY2;E9QNU6;Q8BTY2-2;A5PK04;F1MCB5;F7ABX4;F7ABH5;F6ZGG3
TGF-beta receptor type-2	Tgfbr2	4	3	4	Q543C0;Q62312;Q8BQS9;Q8BRS2;G3MZV8;E1B702;Q3UG22;Q62312-2;Q91ZR8;F6UZ08
Neutral amino acid transporter A	Slc1a4	4	2	5	O35874;Q3US35;Q3UTP8;Q8BXT5;Q9ESU8;Q5SSP3
Anoctamin-6	Ano6	9	1	1	Q6P9J9
Junctional sarcoplasmic reticulum protein 1	Jsrp1	0	4	7	Q3MI48;Q3MI48-2
Lysosome membrane protein 2	Scarb2	0	7	4	O35114
26S proteasome non-ATPase regulatory subunit 2	Psmd2	2	8	0	F6UQI3;P56701;Q3TI61;Q3TIP0;Q3TKV1;Q3TW71;Q3TWL6;Q3TXV1;Q3U9Y8;Q8VDM4;Q80V77;Q99JX8
Lysosome-associated membrane glycoprotein 2	Lamp2	3	7	0	P17047-2;Q8C5K0;P17047;P17047-3;Q3TWE1;Q3UIW3;Q8C876;Q9CZU7
Tripartite motif-containing protein 72	Trim72	2	7	1	Q1XH17
Nicastrin	Ncstn	3	3	4	F6UF97;Q6ZQF2;P57716;Q3T9E5;Q3TD54;Q3TDE4
Histone H2A;Histone H2A.Z;Histone H2A.V	H2afv;H2afz	2	3	5	B2RVP5;P0C0S4;P0C0S6;Q32LA7;Q3THW5;F6X1H9;F1MT45;F7BXQ8;Q3UA95;Q5NC91;Q3TFU6;Q8R029
Glyceraldehyde-3-phosphate dehydrogenase	Gm4891	2	3	5	F7D6E8
Proteasome subunit beta type-5;Proteasome subunit beta type	Psmb5	2	1	7	O55234;D3Z2T2;F6WX78;Q32KL2;Q8BTY5
Golgin subfamily A member 7	Golga7	0	2	8	F6UG91;Q5EA55;Q91W53;Q91W53-2
Copine-8	Cpne8	0	4	6	B2RS65;F6TDX5;Q9DC53;A5D784;Q05D94
Serine/threonine-protein kinase DCLK1	Dclk1	0	5	5	Q8CHG1;Q9JLM8;A3KN70;F7C3P7;Q9JLM7;Q8BRN4;A8E644;Q3UGP0;Q80VB6;Q8VDT3;Q9JLM8-2
Adenylosuccinate synthetase isozyme 1;Adenylosuccinate synthetase	Adssl1	0	8	2	P28650-2;P28650;Q3UBP0
Latrophilin-3	Lphn3	0	8	2	D3Z5M6;F7ACL7;O97827;D3Z4S7;O97827-7;D3YVT9;Q80TS3-3;Q80TS3;D3YTW7;Q80TS3-5;F7ACA8;D3Z3G4;O97827-2;D3Z593;O97827-3;F7ACJ9;D3Z634;F1MGL8;F1MMK6;D3Z6H7;O97827-10;O97827-9;Q80TS3-2;D3Z3X6;O97827-12;D3Z6H9;O97827-11;Q80TS3-4;D3YWB1;O97827-8;D3Z4V0;O97827-4;D3YWR3;D3Z6J2;O97827-6;D3YU23;O97827-5;F1N7Z7;G3N0B0;F6WMY5
Gelsolin	Gsn	2	5	3	A2AL35;P13020;P13020-2;Q3TGJ9;Q3U9Q8;Q6PAC1;Q3UCW8
Carboxypeptidase D	Cpd	3	6	0	O89001;F6UFH2;E1BLR9
40S ribosomal protein S16	Rps16	2	6	1	Q5CZY9;F6Q4A3;Q641N3;A4FUS1;P14131;Q3T0X6;E1BAT6
Transmembrane emp24 domain-containing protein 10	Tmed10	2	6	1	Q9D1D4;F6S535;Q5E971
Myc box-dependent-interacting protein 1	Bin1	2	4	3	O08539;Q6P1B9;O08539-2;E1BNG8;F7CPT0;Q2KJ23
Catenin beta-1	Ctnnb1	4	3	2	B1MV73;Q02248;Q0VCX4;Q3UZT7;Q80VE7;E9Q6A9
CD151 antigen	Cd151	3	2	4	O35566;A7E3T1;Q3ZBH3;Q921J7
Vesicle-associated membrane protein 5	Vamp5	2	2	5	Q5M9K2;Q791P0;Q9Z2P8;Q3UM44;F7DCD3;Q2KHY2
Nidogen-1	Nid1	4	0	5	P10493;F6XH19
Adenylate kinase isoenzyme 1	Ak1	1	5	3	Q9R0Y5-2;Q9R0Y5;F6TL52;P00570
Peroxiredoxin-2	Prdx2	0	4	5	Q61171;Q5M9N9;D3Z4A4
Alpha-centractin;Beta-centractin	Actr1a;Actr1b	0	7	2	F2Z4F0;F6QXY2;P61164;Q3MHY9;Q8R5C5
40S ribosomal protein SA	Rpsa;Rpsa-ps10	0	8	1	B2CY77;B8K1X7;F8UZU9;P14206;P26452;Q862H8;D3YTT7;F6U3H1;F7CG18
VPS10 domain-containing receptor SorCS2	Sorcs2	2	6	0	Q8CHA4;Q9EPR5
Neuroplastin	Nptn	2	4	2	P97300;F6U686;P97300-1;F6RM11;Q0VD06;P97300-3;H3BIX4;H3BKA7;P97300-4;H3BLR4
Acetylcholine receptor subunit delta	Chrnd	4	3	1	F6QEC8;Q8C4R7;P02716;Q80VZ5
Plexin-A1	Plxna1	3	3	2	P70206;H9GZM5;E1BFR4;Q3U3W7
Solute carrier family 2, facilitated glucose transporter member 1	Slc2a1	4	2	2	A1L519;F1MR91;P17809;P27674;Q3TD17;Q3U2J2;F7CBT8;Q8BTM5
Sodium/potassium-transporting ATPase subunit beta-3	Atp1b3	4	2	2	P97370;Q544Q7;Q1WWL1;Q3UFH4
Syndecan-4;Syndecan	Sdc4	4	2	2	O35988;Q3U5S6;Q3UKZ1
Integral membrane protein 2C;CT-BRI3	Itm2c	2	2	4	A2VDN0;F6WLL4;Q3U0F3;Q91VK4
Tetraspanin-15	Tspan15	6	1	1	I1E4X3;F7BWT7;F7A0F0;Q1JQA4;F7BWT7-2
Tetraspanin-8	Tspan8	2	0	6	Q8R3G9
Ubiquitin-like modifier-activating enzyme 1	Uba1	1	7	0	B9EHN0;Q02053;A3KMV5;F7C6F2
Kinesin-1 heavy chain	Kif5b	1	7	0	Q61768;F1N1G7;F6X0P8
Guanine nucleotide-binding protein subunit beta-2-like 1	Gnb2l1	1	5	2	P63243;P68040
Signal transducing adapter molecule 1;Signal transducing adapter molecule 2	Stam;Stam2	1	5	2	Q3UMC8;P70297;Q3TQ49;Q08DL9;F7DIA3;Q3UGN9;Q2KIK6;O88811;Q3TGH8;F6PSW1;Q3TPR2;A2ARJ0
Histone H1.5	Hist1h1b	1	3	4	P43276;Q5T003;Q1WWK3
Decorin	Dcn	0	1	7	P28654;Q3TSV1;Q3UKR1;Q865A7
Proteasome subunit beta type;Proteasome subunit beta type-2	Psmb2	0	1	7	A2A882;Q5E9K0;Q8BJX0;Q9R1P3;F6WL01
Multivesicular body subunit 12B	Fam125b	0	2	6	Q6KAU4;Q8C2W4;A2ARF0
AP-1 complex subunit beta-1	Ap1b1	0	3	5	Q8CC13;F1MIF2;F7CM57;O35643;Q3TVN4;Q3U1K9;F7CLY2;Q5SVG4;Q5SVG5;Q2KJB2
Surfeit locus protein 4	Surf4	0	7	1	F1N6P2;A7YY49;Q545Q2;Q64310;Q3U7E6;E0CXD9
Myosin-6;Myosin-7	Myh6;Myh7	0	4	4	B2RQQ1;Q02566;F6WZ86;F1N2G0;F6WS68;Q2TAW4;F6YJN7;B2RXX9;B2RY26;Q8MJU9;Q91Z83;B8JJH5;Q6P8P3;Q5BKR0;Q3UQQ3
Translationally-controlled tumor protein	Tpt1	2	5	0	P63028;D3YU75
60S acidic ribosomal protein P0	Rplp0;Gm8730	2	4	1	A7E336;F1MDN4;Q95140;P14869;Q5FWB6;Q5M8R8;E9Q070;Q862I9;F1N464;Q862E2
Serine incorporator 3	Serinc3	4	3	0	Q3TWZ3;E9Q7J1;A2A5I1;Q9QZI9
AP-2 complex subunit alpha-2	Ap2a2	2	3	2	Q69ZW4;P17427;Q0VCK5;Q3U7X9;Q6PEE6;G5E675;F7CVC4
Farp1 protein	Farp1	4	1	2	C4IXU2
Serine incorporator 5	Serinc5	2	1	4	Q8BHJ6
Multivesicular body subunit 12A	Fam125a	2	0	5	Q78HU3
Syntaxin-8	Stx8	1	4	2	O88983;Q3T075;Q5F234;F6RBB5
MAM domain-containing protein 2	Mamdc2	1	1	5	Q3U4I9;Q8CG85;F6WBC8;F1MZ93
Delta-sarcoglycan	Sgcd	1	1	5	P82347;Q544D4;A2ACH6;E1BPR7;F8WJ59;Q8C8D9
Integrin beta;Integrin beta-5	Itgb5	0	1	6	Q6PE70;O70309;G5E8F8;O70309-2
Tetraspanin-4	Tspan4	0	2	5	Q4FJW7;Q9DCK3;D3Z0T3;D3Z0B7
Eukaryotic translation initiation factor 3 subunit F	Eif3f	0	2	5	E1BLZ8;Q3U8X1;Q3UVY8;Q8BTW2;Q9DCH4;Q6IRT4;Q8VH52
Macrophage migration inhibitory factor	Mif	0	3	4	P34884;Q545F0
Proteasome subunit alpha type;Proteasome subunit alpha type-2	Psma2	0	3	4	Q3UWT6;E9Q3A4;P49722;Q3T0Y5;Q6ZWV8;F6TCI4;Q9CZ58
Protein dopey-2	Dopey2	0	6	1	Q3UHQ6;Q3UHQ6-2;Q6PGE1
GTPase KRas;GTPase KRas, N-terminally processed	Kras;Hras1	0	4	3	E1BMX0;P32883-2;Q3U2W7;Q5J7N1;P32883;Q0VDV7;F7DYP5;Q61411-2;C0H5X4;P97870;Q71SW8
Synaptophysin-like protein 1	Sypl	2	4	0	O09117-2;Q3TVX7;Q3U4T9;D6RFU9
Beta-2-syntrophin	Sntb2	2	4	0	A7YWQ4;B7ZNU9;Q3V2N5;Q542S9;Q61235;F6PKW7
Ubiquitin carboxyl-terminal hydrolase 5;Ubiquitin carboxyl-terminal hydrolase	Usp5	2	3	1	F1N3P2;P56399;Q3U4W8;A1L548;F7C9G5;D3Z4K7
60S ribosomal protein L5	Rpl5	4	2	0	F6U3T9;P47962;Q3U850;Q58EU6;Q3TKR5;Q8MIN5;Q58DW5;D3YYV8;G3MYE2;Q3THE1
Glucose-6-phosphate isomerase	Gpi;Gpi1	4	2	0	P06745;B2RXT5;B7ZWL9
Filamin-A	Flna	2	2	2	Q8BTM8;F7BH02;B7FAU9;B9EKP5;F7BGS8;B7FAV1;F1N169;Q3U7N9;F6XC15
Protein FAM177A1	Fam177a1;1700047I17Rik2	2	2	2	Q8BR63;F6SS87;A6QLZ5;Q3TVY3
Golgi-associated plant pathogenesis-related protein 1	Glipr2	2	0	4	B1AWD5;Q0VCH9;Q9CYL5;F6RMQ1;B1AWD6
E3 ubiquitin-protein ligase;E3 ubiquitin-protein ligase NEDD4;E3 ubiquitin-protein ligase NEDD4-like	Nedd4;Nedd4l	1	5	0	F1MJ10;F6RN24;B2RSC8;P46935;A0JNZ0;Q8CFI0;Q8CFI0-3;E9PXB7;Q3TQK9;F1MJ09;F6WJX8;Q641N8;F7AT14;G3X9H8;Q8CFI0-2;Q32PG4;F1MRQ6
26S proteasome non-ATPase regulatory subunit 12	Psmd12	1	4	1	F6PY78;Q2KJ25;Q3U8F5;Q9D8W5;B1AT36;Q3TRH2;Q9CSW4
Programmed cell death protein 6	Pdcd6	1	2	3	P12815;Q8C5M4;Q1LZ81;F6UJN2;Q3UGE5
Dystroglycan;Alpha-dystroglycan;Beta-dystroglycan	Dag1	1	2	3	Q544G5;Q62165;Q8BPJ7;Q8CBE6;F1N7D7;O18738;F6X9U4
Proteasome subunit alpha type-3;Proteasome subunit alpha type	Psma3	1	0	5	O70435;Q58DU5;Q58EV4;Q9DCD8;F7ANR3
Eukaryotic translation initiation factor 3 subunit A	Eif3a	0	1	5	P23116;Q6A0B9;Q3UL99;Q3UM46;Q3TKF9;Q3UEK3;E1B7R4;F6XE64;A7E394;F1ML38
Matrix-remodeling-associated protein 8	Mxra8	0	1	5	Q9DBV4
Phospholipid transfer protein	Pltp	0	2	4	P55065;Q3UFS5;Q4FJT5;A2A5K2;Q3UE59
ATP-dependent RNA helicase DDX3X;Putative ATP-dependent RNA helicase Pl10;ATP-dependent RNA helicase DDX3Y	Ddx3x;D1Pas1;Ddx3y	0	4	2	Q3TQX5;Q62167;B7ZWF1;B9EKE9;G5E631;B9EIA2;P16381;F6SN62;D3IVZ2;D3IVZ3;Q3U484;Q62095;C0L633
Glutathione S-transferase P 1;Glutathione S-transferase P 2	Gstp1;Gstp2	0	4	2	P19157;F8WJD9;P46425
40S ribosomal protein S26	Rps26	0	4	2	F1MB60;F6YKH4;P62855;Q497N1;Q56JV1;Q6X9Y4;A1XED9
RING finger protein 11	Rnf11	0	4	2	Q08DI6;Q9QYK7;F6S2Z9;F1MFA2
Glutathione S-transferase Mu 1;Glutathione S-transferase Mu 2;Glutathione S-transferase Mu 7;Glutathione S-transferase Mu 3	Gstm1;Gstm2;Gstm7;Gstm4;Gstm3	0	4	2	P10649;A2AE89;F6WHQ7;P15626;Q6PJ91;Q80W21;Q8R5I6;P19639;D3YVP5;E9QAC8;A2AE91;D3YX76;D3YVP6;D3YZ29
40S ribosomal protein S3	Rps3	0	5	1	F7B4L9;F7BA94;P62908;Q3T169;Q3UCL7;Q5YLW3;Q9CZP6;Q3UK56;Q9D0A2;Q862Q2;D3YV43;Q862E1;Q862D8;Q862I7
Protein Apob	Apob	1	2	3	E9Q414;E9Q1Y3;Q8CGG8
Mitogen-activated protein kinase kinase kinase kinase 4;Traf2 and NCK-interacting protein kinase;Misshapen-like kinase 1	Map4k4;Tnik;Mink1	2	3	0	B7ZNR8;E9PVG7;F6QAH1;F7BS72;Q6ZQ68;F8VPL5;P97820;B2RUE8;B7ZNR9;F6Q9K7;B2RY17;B2RQ80;F6Z841;B9EKN8;Q9JM52-3;G3X9G2;F6SWJ2;F6YKR2;Q5SXG3;Q5SXG1;Q7TT13;E9PUL9;F6Z7Z3;B2RXX2;P83510;A6H7I9;F6Q3P6;F6YJI4;Q9JM52;E9Q2Q5;E0CY98;E1BIS8;Q5SXG0;Q9JM52-2;E0CXD6;E9Q617;P83510-2;E0CZD7;E0CZF8;F1MI60;F7AMS7;Q5SXF9;E0CYV5;Q61155
Tubulin polymerization-promoting protein family member 3	Tppp3	2	2	1	Q9CRB6
ADP-ribosylation factor 6;E3 ubiquitin-protein ligase TRIM23	Arf6;Trim23	4	1	0	F6PNU9;G3N3N1;P62331;Q3U0D7;F2Z4H6;F6UAM5;Q8BGX0;Q8BGX0-2;Q8BGX0-3
G-utrophin	Utrn	3	1	1	E9Q6R7;O08614;Q61636;F6UUU2;F1MRT9;F6TY28
Fructose-bisphosphate aldolase;Fructose-bisphosphate aldolase A	Aldoart1;Aldoa	2	1	2	A6ZI46;A6ZI44;P05064;Q5FWB7;Q6NY00;Q9CPQ9
Ephrin type-B receptor 3;Ephrin type-B receptor 4	Ephb3;Ephb4	2	0	3	F1ML02;P54754;F8WHG4;Q60669;F7C2E5;Q8C8K1;E1BIE4;P54761;Q3V1K8;Q8C7S3;Q91YM0;F7BG55;E9PWK7
Protein Pcdh1	Pcdh1	2	0	3	F7DRI0;F7BJK1;A4IFK1;F6Q0C0;Q8CFX3;Q8QZT6;Q2TJI9;E0CXD4;Q2TJI7;Q2TJH4;Q2TJI8
Large neutral amino acids transporter small subunit 1	Slc7a5	3	0	2	Q3UQM7;Q9Z127;Q3UG45
Beta-1-syntrophin	Sntb1	3	0	2	Q99L88;Q99L88-2;F1MDV3
Synaptosomal-associated protein;Synaptosomal-associated protein 23	Snap23	1	2	2	Q9D3L3;A2AKH4;O09044;B0R030;E9Q8A1;B0R029;F6XAB0;Q2T9M8
Ephrin type-A receptor 2	Epha2	1	0	4	Q03145;E1BJ31;F6QAL5
Phospholipid scramblase 1	Plscr1	0	1	4	Q9JJ00;Q3UDV5;Q99M50;Q4FK16
Triosephosphate isomerase	Tpi1	0	1	4	P17751;H7BXC3;F6TZS9;Q5E956
Beta-hexosaminidase subunit alpha	Hexa	0	1	4	P29416;Q3TKF6;Q3TVI2;Q3TW10;Q3U936;Q3UCP6;Q8BNS6;E9PW67;Q3TXV7;Q3THQ0
Actin-related protein 2/3 complex subunit 4	Arpc4	0	3	2	F6PH57;P59999;Q148J6;Q7TPD9;Q9D3C4;Q8BVW6
Serpin H1	Serpinh1	0	3	2	P19324;Q3TJK3;Q3TMD2;Q3TWG9;Q8BV87;Q8BVU9;F6PWV8;Q2KJH6
Plectin	Plec	0	4	1	E9QN87;Q9QXS1;E9QPE8;Q9QXS1-2;E9QK43;Q9QXS1-8;Q9QXS1-7;Q9QXS1-6;E9QQ00;Q6S385;Q9QXS1-14;E9QL05;Q9QXS1-4;Q9QXS1-16;E9PY96;E9QMZ5;Q6S387;Q9QXS1-3;Q9QXS1-5;E9QLJ5;Q6S393;Q9QXS1-13;Q9QXS1-11;E9QKX4;Q6S392;Q9QXS1-12;Q9QXS1-9;E9Q153;Q6S388;Q9QXS1-10;E9QK01;Q6S390;Q9QXS1-15;E9Q3W4;E1BF59;F6WRA4;F6WQW5;F6WXR4;F6WQ73;F6WPZ3;F6WQF0
Serine/threonine-protein phosphatase 2A 65 kDa regulatory subunit A alpha isoform	Ppp2r1a	0	4	1	F7A0N8;Q76MZ3;Q7TMX2;Q8C2E1;A5D973;Q32PI5
Ras-related protein Rab-21	Rab21	0	4	1	Q6A0C7;P35282;Q0PD35;Q17R06;F1MPP1;F6ZED2
Transmembrane emp24 domain-containing protein 9	Tmed9	0	4	1	E9PWI2;Q3TFU8;Q9CZL0;F6VM62;Q3T133;Q6PDC2;Q99KF1;Q3U7N8;Q8BLM5
Protein tweety homolog 3	Ttyh3	2	2	0	Q6P5F7;Q6P5F7-2
Calmodulin;Calmodulin-like protein 3	Calm1;Calml3	2	2	0	Q3UKW2;F1N6C0;F6TZ87;P62157;P62204;F7BJZ4;F6Z5C4;F1MLH6;Q9D6P8
Receptor-type tyrosine-protein phosphatase kappa	Ptprk	3	1	0	P35822;B2RRF0;F1MME1;F7C3J0;F7BX79;F7BX47;F1MQ80
Ras-related protein Ral-A;Ras-related protein Ral-B	Rala;Ralb	2	0	2	F7D3H6;A2CG14;A5D977;F6Y3Z2;P63321;Q3ZCK2;Q8CCG5;Q9CXY0;Q9JIW9;Q1JPH2
Protein Ahnak	Ahnak	1	3	0	E9Q616;Q8BRB8
Plastin-3	Pls3	1	3	0	B1AX58;Q3UJG9;Q3UKB1;Q99K51;F1MSB7;Q2KJ75;A7E3Q8;F7AGA5
Tyrosine-protein kinase Fyn	Fyn	1	3	0	A0JNB0;P39688;F6T9G2;P39688-2;D3YZ57
Voltage-dependent L-type calcium channel subunit alpha-1S	Cacna1s	1	3	0	Q02789;E9Q998;Q02789-2;F8VQE0;E9Q7B5;E9QPX8;Q3UPG8;F7CNJ1;E9Q0L9;Q3UQQ0;A3KPC9
GTPase NRas	Nras	0	1	3	E9Q753;Q4FJP3;A5D7R9;F7BMJ8;P08556;Q3TMF4;Q3UCX0;Q9D091
Chloride intracellular channel protein 4	Clic4	0	1	3	Q543N5;Q9QYB1;Q9XSA7;F6QHY8;B2KGW0
Phenylalanine--tRNA ligase alpha subunit	Farsa	0	2	2	Q8C0C7;E9PWY9;Q8BJG2;Q8BXN0;Q3U0Y9;E9Q319;D6RIJ2
Rho guanine nucleotide exchange factor 10;Rho guanine nucleotide exchange factor 10-like protein	Arhgef10;Arhgef10l	0	2	2	Q3UGZ6;Q8C033;E1BH05;Q8C033-2;F7BQE4;F7BCP8;F7CE11;A2AWP8;F7BTK5;A2AWP8-4;A2AWP8-2;F7BT81;F1MS55;Q29RM4;A2AWP8-3;F7CDR1;A2AWP6;F6V045;F6TPY0;Q0V8I7;F6S3V7;A2AWP4
Transmembrane prostate androgen-induced protein	Pmepa1	0	2	2	F7BZE5;Q4QRN6;A2APF4;Q6NST6;Q9D7R2;E9QA78;A2APF5;Q08DR1;F1MBV8;F1N138
F-actin-capping protein subunit beta	Capzb	0	2	2	A2AMV7;P79136;A2AMV5;P47757;F6Y014;P47757-2;P79136-2;Q3TVK4;Q923G3;A2AMW0;Q3TRH8;A2AMV9;F7CAZ6
6-phosphogluconate dehydrogenase, decarboxylating	Pgd	0	3	1	A2AH73;Q3UAG2;Q91V28;Q9DCD0;F7D917;Q3ZCI4
Ubiquitin-conjugating enzyme E2 N	Ube2n	0	3	1	A2RTT4;A5D987;E1BHR2;F6ZNY8;P61089;Q0P5K3;G1K222;F7DFC6
Copine-3	Cpne3	0	3	1	A2AGJ0;Q3UJS6;Q8BT60;F6Z278;E1B7P2;A5PJY9;A2AGJ1
Importin subunit beta-1	Kpnb1	2	1	0	E1BFV0;P70168;Q3UHW8;Q7TSZ6;Q3TFE8;F7DTB6
GTP-binding protein SAR1a;GTP-binding protein SAR1b	Sar1a;Sar1b	2	1	0	F7BD89;P36536;Q3T0D7;Q3TXJ4;Q99JZ4;F6QPV3;Q0VGU0;Q3T0T7;Q3U281;Q9CQC9
Hsc70-interacting protein	St13	2	1	0	Q3U3N7;Q3U8D2;Q3U9V1;Q99L47;F8WJK8;A7E3S8;F6W9B1;E1BC28;F1ME91;Q3TGW8;E9Q1V0
Blood vessel epicardial substance	Bves	2	1	0	Q9ES83
Ceramide glucosyltransferase	Ugcg	2	1	0	O88693;F6Z793;Q08DR4
Copine-1	Cpne1	1	2	0	A3KGK6;Q8C166;F6S3F4;B7ZCP4;Q08DB4;Q3U893;Q571A1;A3KGK7;E9Q806;B7ZCP7;B7ZCP5;B7ZCP6
Prolyl endopeptidase	Prep	1	2	0	Q8C6A3;E9Q0H7;Q3TCS0;Q543B9;Q9QUR6;A5D7C6;F6QHN4;Q3TQ97
Aspartate--tRNA ligase, cytoplasmic	Dars	1	2	0	F6WZB7;Q3TF87;Q3TMC5;Q3UJQ3;Q8BK18;Q922B2;F1MTX7
Protein Kidins220	Kidins220	1	2	0	E9Q9B7;F7D804;E1BMF4;F7CL98;E9PXC4;Q80TG7;B2RXL7;F7CG47;E9Q380;Q80SX9;E9PXC8;Q3V2X2
Neuropilin-2	Nrp2	1	0	2	O35375;O35375-4;Q8QZY7;B1AT45;O35375-3;B1AT42;O35375-2;B1AT41;O35375-6;O35375-5;Q3U5I8;Q8K2T3
40S ribosomal protein S18	Gm10260;Rps18;Gm17352	0	1	2	F5H8M6;P62270;Q3T0R1;Q3TW65;Q561N5;Q5SVZ5;Q861U5;Q862S8;G3UZW2;F6YVP7
40S ribosomal protein S4, X isoform	Rps4x	0	2	1	A2VE06;E1BGR7;F1MJH2;P62702;P79103;Q3UXQ6;Q545X8;E1BKX4;F7DFM3;G3N0K3;F1MMR4;F1MZI5;Q545F8;P55832;E1BE34
Calcium/calmodulin-dependent protein kinase type II subunit gamma	Camk2g	0	2	1	Q923T9;F1MVF1;F6TEC0;Q923T9-2;A4FV87;Q6ZWS7;Q923T9-3;F1MG86;F1MVE8;Q95MF6;Q95MF5
Aquaporin-1	Aqp1	0	2	1	Q02013;Q3TLW5
Proteasome subunit beta type;Proteasome subunit beta type-3	Psmb3	0	1	2	B0JYN8;P33672;Q545G0;Q9R1P1;F6TV65

## Sheet: Differential analysis
Differential analysis of ELV-MB and ELV-MT proteomes
Spectral Count values of proteins identified in ELV-MB and ELV-MT were compared. Proteins were considered as enriched (column "significant") in ELV-MB or ELV-MT if they were positive for the beta-binomial test, 95% confidence level) and if their total Spectral Count (totSC, sum of spectral counts from the 3 biological replicates of each ELV type) was ≥ 5 or if the ratio between totSC from ELV-MB …
Protein names	Gene names	Significant	Ratio totSC MB / totSC MT	totSC ELV-MB	totSC ELV-MT	Accessions	Positive (beta-binomial test; 95% confidence level)
Adenylosuccinate synthetase isozyme 1;Adenylosuccinate synthetase	Adssl1	+	MT only	0	10	P28650-2;P28650;Q3UBP0	+
Aldehyde dehydrogenase;Aldehyde dehydrogenase family 3 member B1	Aldh3b1	+	MT only	0	42	Q3TX25;Q80VQ0;Q3U3J9	+
PRA1 family protein 3	Arl6ip5	+	MT only	0	30	Q8R5J9;Q5E9M1	+
Sodium/potassium-transporting ATPase subunit beta-1	Atp1b1	+	MT only	0	14	P14094;Q3TSQ1;Q3TV47;Q545P0;G3MWR4	+
Sarcoplasmic/endoplasmic reticulum calcium ATPase 1	Atp2a1	+	MT only	0	116	Q8R429;F1MGE7;Q0VCY0;F7AKX1;F6ZUA6	+
Sarcoplasmic/endoplasmic reticulum calcium ATPase 2	Atp2a2	+	MT only	0	81	Q5DTI2;F8WI94;O55143;O55143-2;Q257U4;F6V4H2;F1MPR3;F6V424	+
Myc box-dependent-interacting protein 1	Bin1	+	MT only	0	9	O08539;Q6P1B9;O08539-2;E1BNG8;F7CPT0;Q2KJ23	+
Complement C1q tumor necrosis factor-related protein 3	C1qtnf3	+	MT only	0	17	D3YZ61;F7A737;A7MB82;Q4ZJN6;Q9ES30	+
Voltage-dependent calcium channel subunit alpha-2/delta-1	Cacna2d1	+	0.117647	10	85	O08532-2;O08532-3;O08532-5;O08532-4;Q14BH8;E9Q1X8	+
Calsequestrin-1;Calsequestrin	Casq1	+	MT only	0	26	O09165;Q6P3C3;F7BYR9	+
Cadherin-13	Cdh13	+	0.147541	9	61	Q8VDK4;Q9WTR5;Q8CE18;Q8BS79;Q3B7N0;F1N200;F6VN96;F1MKP6	+
Acetylcholine receptor subunit alpha	Chrna1	+	MT only	0	20	P04756;Q05A24;Q3V1A2	+
Acetylcholine receptor subunit beta	Chrnb1	+	MT only	0	12	P09690;Q8CG00	+
Acetylcholine receptor subunit delta	Chrnd	+	MT only	0	8	F6QEC8;Q8C4R7;P02716;Q80VZ5	+
Acetylcholine receptor subunit gamma	Chrng	+	MT only	0	13	F8VQK4;P04760;E9QMW2;P04760-2	+
Ceruloplasmin	Cp	+	0.2	5	25	E9PZD8;G3X8Q5;Q61147;G3X9T8;Q8BV37	+
Carboxypeptidase D	Cpd	+	MT only	0	9	O89001;F6UFH2;E1BLR9	+
Alpha-crystallin B chain	Cryab	+	0.0714286	1	14	P02510;P23927;Q52L78;F6SYI2;F8WJ07	+
NADH-cytochrome b5 reductase 3;NADH-cytochrome b5 reductase 3 membrane-bound form;NADH-cytochrome b5 reductase 3 soluble form	Cyb5r3	+	0.0535714	3	56	F2Z456;E9Q841;Q9CY59;Q9DCN2;Q9DCN2-2;F2Z3V0;F1N7T1;P07514	+
Dystroglycan;Alpha-dystroglycan;Beta-dystroglycan	Dag1	+	MT only	0	6	Q544G5;Q62165;Q8BPJ7;Q8CBE6;F1N7D7;O18738;F6X9U4	+
Serine/threonine-protein kinase DCLK1	Dclk1	+	MT only	0	10	Q8CHG1;Q9JLM8;A3KN70;F7C3P7;Q9JLM7;Q8BRN4;A8E644;Q3UGP0;Q80VB6;Q8VDT3;Q9JLM8-2	+
Cytoplasmic dynein 1 light intermediate chain 1	Dync1li1	+	0.153846	2	13	Q3TWG5;Q8R1Q8;Q2KII9;F7DBE9;Q3TVT4;A2VDF8;F6XF11	+
Ectonucleotide pyrophosphatase/phosphodiesterase family member 1;Alkaline phosphodiesterase I;Nucleotide pyrophosphatase	Enpp1	+	0.12766	6	47	P06802;G3X9S2;P06802-2;Q3V3C8	+
Protein FAM177A1	Fam177a1;1700047I17Rik2	+	MT only	0	6	Q8BR63;F6SS87;A6QLZ5;Q3TVY3	+
Flotillin-1	Flot1	+	MT only	0	33	O08917;Q540I4;Q3TJS0;Q08DN8;F6Z0M9;Q3MHZ0;G3UYU4;Q6Y9S2;G3UWW8;G3UZZ5	+
Flotillin-2	Flot2	+	0.0666667	2	30	Q3UEG9;Q5SS83;Q60634;Q60634-2;Q8CDE0;Q9DC36;Q60634-3;A6QLR4;G3X6T9;F6QQL7;Q58CZ4	+
Golgin subfamily A member 7	Golga7	+	MT only	0	10	F6UG91;Q5EA55;Q91W53;Q91W53-2	+
Beta-hexosaminidase subunit alpha	Hexa	+	MT only	0	5	P29416;Q3TKF6;Q3TVI2;Q3TW10;Q3U936;Q3UCP6;Q8BNS6;E9PW67;Q3TXV7;Q3THQ0	+
Hepatocyte growth factor-regulated tyrosine kinase substrate	Hgs	+	MT only	0	12	Q3UMA3;Q99LI8;E9PYT7;Q3TLL4;B1ATZ1;B1ATZ0;Q0V8S0;F7ALM2;B1ATY9	+
Protein ITFG3	Itfg3	+	MT only	0	15	Q8C0Z1;F6SQM4	+
Integral membrane protein 2B;BRI2, membrane form;BRI2 intracellular domain;BRI2C, soluble form;Bri23 peptide	Itm2b	+	0.15625	5	32	O89051;Q3TVJ0;Q3UCT9;Q9D1Q3;Q9JME4;F1N026;Q3T0P7;F6PV25	+
Integral membrane protein 2C;CT-BRI3	Itm2c	+	MT only	0	8	A2VDN0;F6WLL4;Q3U0F3;Q91VK4	+
Junctional sarcoplasmic reticulum protein 1	Jsrp1	+	MT only	0	11	Q3MI48;Q3MI48-2	+
Junction plakoglobin	Jup	+	0.0357143	1	28	F1N3P9;A2A4H7;Q02257;Q8SPJ1;F6V1T9	+
Kelch repeat and BTB (POZ) domain containing 10	Kbtbd10	+	MT only	0	12	B2RWT7;A2AUC9	+
Leucyl-cystinyl aminopeptidase	Lnpep	+	0.148936	7	47	Q8C129;Q3TTA8;Q8BZ14;Q6NY09	+
Latrophilin-3	Lphn3	+	MT only	0	10	D3Z5M6;F7ACL7;O97827;D3Z4S7;O97827-7;D3YVT9;Q80TS3-3;Q80TS3;D3YTW7;Q80TS3-5;F7ACA8;D3Z3G4;O97827-2;D3Z593;O97827-3;F7ACJ9;D3Z634;F1MGL8;F1MMK6;D3Z6H7;O97827-10;O97827-9;Q80TS3-2;D3Z3X6;O97827-12;D3Z6H9;O97827-11;Q80TS3-4;D3YWB1;O97827-8;D3Z4V0;O97827-4;D3YWR3;D3Z6J2;O97827-6;D3YU23;O97827-5;F1N7Z7;G3N0B0;F6WMY5	+
Prolow-density lipoprotein receptor-related protein 1;Low-density lipoprotein receptor-related protein 1 85 kDa subunit;Low-density lipoprotein receptor-related protein 1 515 kDa subunit;Low-density lipoprotein receptor-related protein 1 intracellular domain	Lrp1	+	0.135135	5	37	Q91ZX7;F6Q221;F6PMY4;E1BGJ0;Q3U454	+
MAM domain-containing protein 2	Mamdc2	+	MT only	0	7	Q3U4I9;Q8CG85;F6WBC8;F1MZ93	+
Myosin-1;Myosin-4;Myosin-8	Myh1;Myh4;Myh8;Myh2	+	MT only	0	45	B2RWX0;Q5SX40;E9PXR2;Q8BLW0;Q5SX39;Q3UUB1;F6R839;Q8MJV0;E1BP87;B2RWW8;P13542;Q5SX37;G3UW82;Q9BE40;Q5SX41	+
Alpha-soluble NSF attachment protein	Napa	+	MT only	0	13	Q9DB05;A5D7S0;F7DE75;P81125;Q9CXX1	+
Neural cell adhesion molecule 1	Ncam1	+	0.164557	13	79	P13595;F7C5V8;E9QB01;P13595-2;F6RLF6;E9Q589;P13595-3;F7C5W6;P13595-4;F7CRA9;A7E344;F1MMJ2;P31836;F1N1W7;Q5EA96;F7BT93;F7E1B4	+
Protein kinase C and casein kinase II substrate protein 3	Pacsin3	+	MT only	0	36	Q543N7;Q99JB8	+
Protein Pcdh1	Pcdh1	+	MT only	0	5	F7DRI0;F7BJK1;A4IFK1;F6Q0C0;Q8CFX3;Q8QZT6;Q2TJI9;E0CXD4;Q2TJI7;Q2TJH4;Q2TJI8	+
Pcdhgc3 protei	Pcdhgc3	+	0.16	4	25	Q91XX1;Q4KMN6;A5D7F4;F6YL48	+
6-phosphofructokinase, muscle type;6-phosphofructokinase	Pfkm	+	MT only	0	25	P47857;Q99K08;F7DMB6;Q867C9;F1MGS7;Q0IIG5	+
Phospholipase D3	Pld3	+	MT only	0	11	O35405;Q2KJJ8	+
Phospholipid transfer protein	Pltp	+	MT only	0	6	P55065;Q3UFS5;Q4FJT5;A2A5K2;Q3UE59	+
Ras-related protein Rab-14	Rab14	+	0.1875	9	48	F7B9P4;Q3ZBG1;Q50HX4;Q91V41;Q50HX2;Q50HX0;Q50HX3;Q50HX1;Q50HW9;A2AL34	+
RING finger protein 11	Rnf11	+	MT only	0	6	Q08DI6;Q9QYK7;F6S2Z9;F1MFA2	+
Reticulon-2	Rtn2	+	MT only	0	28	O70622;Q6IM75;O70622-2;Q6IM74;Q3TUZ6	+
Reticulon-4	Rtn4	+	0.113208	6	53	Q99P72;Q99P72-3;Q8BHF5;Q8K3G7;Q8BH78	+
Serine incorporator 1	Serinc1	+	MT only	0	12	A9CLV6;Q9QZI8;F6SBF0;E9PY81;Q8C5F9;E9Q553	+
Alpha-sarcoglycan	Sgca	+	MT only	0	19	P82350;Q5SWB2	+
Solute carrier family 12 member 2	Slc12a2	+	MT only	0	15	E9QM38;P55012;F1MS08;O18978;F6VFL4;F6TEU3;F6VKI0	+
Sodium-coupled neutral amino acid transporter 2	Slc38a2	+	0.142857	2	14	Q8CFE6	+
Sodium bicarbonate cotransporter 3	slc4a7;SLC4A7;Slc4a7	+	MT only	0	11	G3MWI1;E3UVT9;I1VGT4;H6WZF5;I1VGT5;I1VGT6;F8VQC9;E3UVT8;D3Y272;H6WZ45;D3Y273;Q8BTY2;E9QNU6;Q8BTY2-2;A5PK04;F1MCB5;F7ABX4;F7ABH5;F6ZGG3	+
Sodium- and chloride-dependent taurine transporter;Transporter	Slc6a6	+	0.0833333	2	24	O35316;Q3UPI8	+
Synaptosomal-associated protein;Synaptosomal-associated protein 23	Snap23	+	MT only	0	5	Q9D3L3;A2AKH4;O09044;B0R030;E9Q8A1;B0R029;F6XAB0;Q2T9M8	+
Beta-1-syntrophin	Sntb1	+	MT only	0	5	Q99L88;Q99L88-2;F1MDV3	+
Beta-2-syntrophin	Sntb2	+	MT only	0	6	A7YWQ4;B7ZNU9;Q3V2N5;Q542S9;Q61235;F6PKW7	+
VPS10 domain-containing receptor SorCS2	Sorcs2	+	MT only	0	8	Q8CHA4;Q9EPR5	+
Signal transducing adapter molecule 1;Signal transducing adapter molecule 2	Stam;Stam2	+	0.125	1	8	Q3UMC8;P70297;Q3TQ49;Q08DL9;F7DIA3;Q3UGN9;Q2KIK6;O88811;Q3TGH8;F6PSW1;Q3TPR2;A2ARJ0	+
Syntaxin-12	Stx12	+	0.136364	3	22	A2ADS0;Q9ER00;Q3TDG9;Q3TIL5;A7MAZ2;F6SMP0	+
Syntaxin-7	Stx7	+	MT only	0	15	O70439;Q8BH40;Q9JMJ6;F7BYV5;Q9DCE1;Q3ZBT5	+
Syntaxin-8	Stx8	+	MT only	0	7	O88983;Q3T075;Q5F234;F6RBB5	+
Synaptophysin-like protein 1	Sypl	+	MT only	0	6	O09117-2;Q3TVX7;Q3U4T9;D6RFU9	+
Transferrin receptor protein 1	Tfrc	+	MT only	0	91	Q542D9;Q62351;Q8C872	+
TGF-beta receptor type-2	Tgfbr2	+	MT only	0	11	Q543C0;Q62312;Q8BQS9;Q8BRS2;G3MZV8;E1B702;Q3UG22;Q62312-2;Q91ZR8;F6UZ08	+
Transmembrane emp24 domain-containing protein 10	Tmed10	+	MT only	0	9	Q9D1D4;F6S535;Q5E971	+
Transmembrane emp24 domain-containing protein 9	Tmed9	+	MT only	0	5	E9PWI2;Q3TFU8;Q9CZL0;F6VM62;Q3T133;Q6PDC2;Q99KF1;Q3U7N8;Q8BLM5	+
Trimeric intracellular cation channel type A	Tmem38a	+	MT only	0	20	Q3TMP8	+
Target of Myb protein 1	Tom1	+	0.184211	14	76	Q3UDC3;O88746;Q561M4	+
Tripartite motif-containing protein 72	Trim72	+	MT only	0	10	Q1XH17	+
Tetraspanin-8	Tspan8	+	MT only	0	8	Q8R3G9	+
Titin	Ttn	+	MT only	0	19	A2ASS6;E9Q8K5;E9Q8N1;A2ASS6-2;E9Q8M7;F6ZVZ7;F1N757	+
G-utrophin	Utrn	+	MT only	0	5	E9Q6R7;O08614;Q61636;F6UUU2;F1MRT9;F6TY28	+
Vacuolar protein sorting-associated protein 35	Vps35	+	0.1875	3	16	F6RC09;Q2HJG5;Q3TJ43;Q3TKU6;Q3TRJ1;Q9EQH3;Q3UQJ1	+
Adenosylhomocysteinase	Ahcy	+	MB only	17	0	P50247;Q3MHL4;Q3TF14;Q3U4D1;Q3U5U5;Q5M9P0;Q8BPI7;F6VIG9;F7C6T2	+
Barrier-to-autointegration factor	Banf1	+	5.66667	17	3	O54962;F6YEV8;P61283	+
Macrophage-capping protein	Capg	+	6	6	1	P24452;Q3TNN6;Q3UJ44;Q99LB4	+
CD109 antigen	Cd109	+	MB only	5	0	A6MDD3;Q8R422	+
Charged multivesicular body protein 4b	Chmp4b	+	MB only	6	0	Q08E32;Q9D8B3;F6V2B6;F6U218	+
Collagen alpha-1(XVIII) chain;Endostatin	Col18a1	+	MB only	9	0	E9QPX1;P39061;P39061-1;P39061-2	+
Collagen alpha-2(I) chain	Col1a2	+	MB only	10	0	Q01149;Q3TU64;Q3TX57;E9Q6U9;Q3TUE2;Q3TP88;Q91VL4	+
Band 4.1-like protein 2	Epb4.1l2;Epb41l2	+	10	10	1	B6ZHD0;G3X9B8;O70318;Q3UNQ6;Q80UE3;Q80UE5;Q80UE4;B6ZHC7;Q811B2;G3X991;Q8C928;B6ZHC5;B6ZHC6;E9Q4H2;Q8CGJ6;F7BID9;E1BDB0;F7AQJ9;F7AQH1;Q811C0	+
Ferritin light chain 1;Ferritin	Ftl1	+	MB only	7	0	P29391;Q3THE6;Q3TJJ6;Q3UCL5;Q9CPX4;Q3ULW5;Q9CZE7	+
Histone H4	Gm11275;Hist1h4a;Hist2h4	+	6.30189	334	53	E1BBP7;B2RTM0;E1BLC2;F6VFV9;P62803;P62806;G3X807;E1B7N2;E1B9M9;G3N2B8;Q61667;A5D792;E1BK94	+
Histone H2B;Histone H2B type 1-F/J/L;Histone H2B type 1-M;Histone H2B type 1-B;Histone H2B type 1-H;Histone H2B type 2-B;Histone H2B type 1-C/E/G;Histone H2B type 1-K;Histone H2B type 1-P;Histone H2B type 2-E;Histone H2B type 3-B;Histone H2B type 3-A	Gm13646;Hist1h2bm;Hist1h2bk;Hist1h2bf;Hist1h2bb;Hist1h2bh;Hist2h2bb;Hist1h2bc;Hist1h2bp;Hist1h2bj;Hist3h2ba;Hist2h2be;Hist3h2bb;Hist1h2ba	+	5.97917	287	48	Q8CGP2-2;Q921L4;Q8CBB6;B2RTK3;B2RVD5;F1MUD2;F2Z4E8;F2Z4F9;F6PWV1;F6TWM4;F6VUX0;F6VYH8;F7ASE9;F7CJ51;F7DLL0;F7E1X9;P10853;P10854;P62808;Q2KII5;Q2M2T1;Q64475;Q64478;Q64525;Q6ZWY9;Q8CGP1;Q8CGP2;A0JLV3;Q32S29;E1B8G9;E1B7L1;G8JL06;E1BKX5;G3MXP6;E1B877;A2AB77;A5D7N2;E1BGW2;F1N453;F6PRL4;F6SK17;F6UGW9;F7A4V1;F7AHT9;F7AZR5;F7DIN7;Q64524;Q8CGP0;Q9D2U9;G3MWH4;G3N011;G3N068;E1BDE9;G3X9D5;Q8VEE3;E1BBY9;E1BEF…	+
Protein S100-A11	Gm7665;S100a11	+	5.5	11	2	G5E8Y7;P50543	+
Retinoic acid-induced protein 3	Gprc5a	+	MB only	7	0	G5E8C3;Q8BHL4	+
Histone H2A;Histone H2A.Z;Histone H2A.V	H2afv;H2afz	+	9.3	93	10	B2RVP5;P0C0S4;P0C0S6;Q32LA7;Q3THW5;F6X1H9;F1MT45;F7BXQ8;Q3UA95;Q5NC91;Q3TFU6;Q8R029	+
Core histone macro-H2A.1;Histone H2A	H2afy	+	6.5	26	4	Q9QZQ8;Q9QZQ8-2;F6QCV1;Q2HJ65;Q8CA90	+
Hemoglobin subunit alpha	Hba-a1;Hba;Hba-a2	+	MB only	8	0	A8DUV3;P01942;Q8BPF4;Q91VB8;Q9CY06;Q9CY10;F7CAE1;A8DUV1;Q61287;Q9CWS5;Q9QWJ3	+
Histone H1.1	Hist1h1a	+	35	35	1	P43275;Q5SZ98;F6W8C3	+
Laminin subunit alpha-5	Lama5	+	MB only	19	0	Q61001;E9Q6Y5;Q6ZQA1	+
Myb-binding protein 1A	Mybbp1a	+	MB only	5	0	Q3U2W2;Q7TPV4;A0JLT5	+
Myosin light polypeptide 6	Myl6;Gm8894	+	5.5	11	2	F7AX54;P60661;P60661-2;Q60605;Q60605-2;Q642K0;E9QLM0;Q3TIG9	+
Protein Parp4	Parp4	+	MB only	8	0	E9PYK3;Q6A0B1	+
GTP-binding nuclear protein Ran;GTP-binding nuclear protein Ran, testis-specific isoform	Ran;1700009N14Rik;Rasl2-9-ps;Rasl2-9	+	7	7	1	B0JYN2;P62827;Q3T054;Q3ULW0;G5E619;G3MZP2;Q14AA6;A6H622;Q61820	+
60S ribosomal protein L13	Rpl13;Gm10071;Rpl13-ps3	+	MB only	6	0	F6ZX61;P47963;Q5RKP3;E9PZ94;Q3SZG7;F1MK30;Q56JZ1;D3YX54	+
60S ribosomal protein L14	Rpl14;Gm9811	+	6	12	2	Q9CWK0;Q9CR57;Q569Z0;B0LAB8	+
60S ribosomal protein L3	Rpl3;Gm5879	+	9	9	1	P27659;Q3U9L3;Q3UB15;Q3UB67;Q3UB90;Q3T9U9;D3YZ47;F6UUX5;P39872;Q99N25	+
40S ribosomal protein S6	Rps6;Rps6-ps1;Rps6-ps2	+	19	19	1	P62754;Q3TL53;Q5BLK1;Q5E995;Q8BT09;F1MKZ5;D3Z6N6;F6V9Q3;E1BG13;F1MHK6;D3YX41;E1B8K9	+
40S ribosomal protein S8	Rps8;Rps8-ps1;Gm11353;Gm5121	+	25	25	1	P62242;Q497E9;Q5E958;G8JKY0;F7DW15;G3XA55;Q5M9L9;Q5SZV3;D3YW44;Q3UA25;Q9CQW4;Q862P8;Q3UJU6;A1XED8	+
Small nuclear ribonucleoprotein Sm D3	Snrpd3	+	MB only	6	0	F1MZ00;F6TZ46;P62320;Q91VM2;Q2KIS8	+
Transgelin-2	Tagln2	+	MB only	7	0	Q9WVA4	+
Telomerase protein component 1	Tep1	+	MB only	5	0	P97499;Q5XKB2	+
UDP-glucose 6-dehydrogenase	Ugdh	+	MB only	6	0	O70475;Q3TJ71;Q3TJE8;Q3TS38;Q3UIZ1;Q3TI06;D3Z3F7;F7D253;P12378	+
Rho guanine nucleotide exchange factor 10;Rho guanine nucleotide exchange factor 10-like protein	Arhgef10;Arhgef10l		MT only	0	4	Q3UGZ6;Q8C033;E1BH05;Q8C033-2;F7BQE4;F7BCP8;F7CE11;A2AWP8;F7BTK5;A2AWP8-4;A2AWP8-2;F7BT81;F1MS55;Q29RM4;A2AWP8-3;F7CDR1;A2AWP6;F6V045;F6TPY0;Q0V8I7;F6S3V7;A2AWP4	+
Blood vessel epicardial substance	Bves		MT only	0	3	Q9ES83
Voltage-dependent L-type calcium channel subunit alpha-1S	Cacna1s		MT only	0	4	Q02789;E9Q998;Q02789-2;F8VQE0;E9Q7B5;E9QPX8;Q3UPG8;F7CNJ1;E9Q0L9;Q3UQQ0;A3KPC9
Calcium/calmodulin-dependent protein kinase type II subunit gamma	Camk2g		MT only	0	3	Q923T9;F1MVF1;F6TEC0;Q923T9-2;A4FV87;Q6ZWS7;Q923T9-3;F1MG86;F1MVE8;Q95MF6;Q95MF5
Collagen alpha-1(I) chain	Col1a1		MB only	15	0	P11087;F8WGB7;P11087-2;P02453;F7A3F7;F6VUP8;F7D939;F7D9C7;F6RVX8;F6SSG3;F1MGW0
Tyrosine-protein kinase Fyn	Fyn		MT only	0	4	A0JNB0;P39688;F6T9G2;P39688-2;D3YZ57
Integrin beta;Integrin beta-5	Itgb5		MT only	0	7	Q6PE70;O70309;G5E8F8;O70309-2
Protein Kidins220	Kidins220		MT only	0	3	E9Q9B7;F7D804;E1BMF4;F7CL98;E9PXC4;Q80TG7;B2RXL7;F7CG47;E9Q380;Q80SX9;E9PXC8;Q3V2X2
Transmembrane prostate androgen-induced protein	Pmepa1		MT only	0	4	F7BZE5;Q4QRN6;A2APF4;Q6NST6;Q9D7R2;E9QA78;A2APF5;Q08DR1;F1MBV8;F1N138	+
Proteasome subunit beta type;Proteasome subunit beta type-3	Psmb3		MT only	0	3	B0JYN8;P33672;Q545G0;Q9R1P1;F6TV65
Surfeit locus protein 4	Surf4		MT only	0	8	F1N6P2;A7YY49;Q545Q2;Q64310;Q3U7E6;E0CXD9
Ceramide glucosyltransferase	Ugcg		MT only	0	3	O88693;F6Z793;Q08DR4
Angiopoietin-related protein 2	Angptl2		2.3125	37	16	Q9R045;F6W8Z7;B2Z4B0;Q9CZZ8	+
Annexin A4;Annexin	Anxa4		1.42857	60	42	P97429;Q7TMN7;D3Z0S1;F7ANV6;Q8BSL2;E9Q073	+
Annexin A5	Anxa5		1.31818	58	44	P48036	+
Cofilin-1	Cfl1;Gm6180		1.64706	28	17	F8WGL3;P18760;Q544Y7;Q9CX22;E9Q1T2;B0JYL8;F7DXG8;Q5E9F7	+
Chloride intracellular channel protein 1	Clic1		1.66667	20	12	Q3TIP8;Q542F1;Q9Z1Q5;F6ZHQ5;Q5E9B7	+
Elongation factor 1-alpha 1;Elongation factor 1-alpha;Elongation factor 1-alpha 2	Eef1a1;Eef1a2		1.25	60	48	P10126;Q3TII3;Q3UA81;Q58E64;A2Q0Z0;E1B9F6;F6RRD0;F6UME7;P68103;Q3UZQ3;Q864M1;D3YZ68;B7ZBW3;P62631;Q32PH8;F7C4C2;F6Q4R1;E1BED8;D3Z3I8;G3N0P6;E1B7J1;Q862J5	+
Filamin-A	Flna		2.66667	16	6	Q8BTM8;F7BH02;B7FAU9;B9EKP5;F7BGS8;B7FAV1;F1N169;Q3U7N9;F6XC15	+
Golgi-associated plant pathogenesis-related protein 1	Glipr2		2.5	15	6	B1AWD5;Q0VCH9;Q9CYL5;F6RMQ1;B1AWD6	+
40S ribosomal protein S2	Gm6139;Gm8841;Rps2;Gm8225;Gm6576;Rps2-ps6;Rps2-ps5		4.5	9	2	D3YWA0;E9PV46;F6Y739;O18789;P25444;Q3TI78;Q3TL20;Q3TLE5;Q3TXS9;Q58EU3;D3Z536;F6YTZ4;Q9DC49;D3Z659;Q3TXR5;D3YWJ3;Q3UB36;D3YVC1;E9Q1N8	+
Histone H1.5	Hist1h1b		4.25	34	8	P43276;Q5T003;Q1WWK3	+
Histone H1.4	Hist1h1e		2.09524	44	21	P43274	+
Importin subunit beta-1	Kpnb1		4.33333	13	3	E1BFV0;P70168;Q3UHW8;Q7TSZ6;Q3TFE8;F7DTB6	+
Laminin subunit beta-1	Lamb1		4.4	22	5	B9EKB0;E9QN70;Q3UHL7;P02469;Q8K271;Q9CRX6;F6Y5K6;F6XAZ6;F6WHS9;F6XS43;Q3UR38;F1MNT4	+
55 kDa erythrocyte membrane protein	Mpp1		MB only	4	0	P70290;Q542P4;F6ZHK3;A2AN84;B7ZCL8;Q684Q6;E9Q7B7;Q3THA8;B7ZCL9;B7ZCM0	+
Asparagine--tRNA ligase, cytoplasmic	Nars		MB only	3	0	F1MKH6;Q2KJG3;F7AIG1;Q8BP47;E1BGV4;G3MXW8	+
Phospholipid scramblase 1	Plscr1		3.2	16	5	Q9JJ00;Q3UDV5;Q99M50;Q4FK16	+
60S ribosomal protein L18	Rpl18		2.8	14	5	P35980;Q58EW0;Q642K1;Q0QEW9;G3UZK4;G3UZJ6	+
60S ribosomal protein L18a	Rpl18a;Gm4883;Gm17541		MB only	4	0	P62717;Q3T003;Q3THJ0;F7CVP9;F1MHJ6;Q862R3;D3YVT7;F6YJW4	+
Metalloreductase STEAP3	Steap3		MB only	3	0	Q8CI59-2;Q8CI59;E9QN92;F1MYP9;D3YTP0	+
Protein tweety homolog 3	Ttyh3		2.5	10	4	Q6P5F7;Q6P5F7-2	+
Vimentin	Vim		2.04878	84	41	P20152;Q3U6S1;Q5FWJ3;E9PZV5;Q3V2S4;Q3TFD9;Q3TWV0;Q3UAX1;Q3UD36;P48616;F7B5C4	+
14-3-3 protein zeta/delta	Ywhaz		1.30435	60	46	P63101;F6XEB4;P63103;E1BDS9	+
Glypican-1;Secreted glypican-1	Gpc1		0.534247	39	73	Q3U379;Q9QZF2;Q3U3U3	+
Integrin beta-1	Itgb1		0.524138	76	145	P09055	+
Prostaglandin F2 receptor negative regulator	Ptgfrn		0.464286	104	224	Q9WV91;Q69ZJ6	+
Sodium/potassium-transporting ATPase subunit alpha-1	Atp1a1		0.417582	38	91	Q8VDN2;Q3TXF9;E9QAV3;Q3UCH8;Q8R3M4	+
Ras-related protein Rab-1A	Rab1A;Rab1		0.414634	17	41	A1L528;P62821;Q0PD67;Q6ZPF0;Q3UB66;H7BX41;F1MYU3;Q3ZBD1;D3YX72	+
Choline transporter-like protein 2	Slc44a2		0.402985	27	67	Q8BY89-2;Q8BY89	+
Ras-related protein Rab-6A	Rab6a		0.402778	29	72	P35279;Q0PD54	+
EH domain-containing protein 3	Ehd3		0.397727	35	88	Q9QXY6	+
EH domain-containing protein 4	Ehd4		0.394595	73	185	Q3TM70;Q9EQP2;Q1MWP9;Q3TWP9;Q1MWP8;Q91VL7;F6SZJ2;Q3TQ74;E1BJV0	+
Copine-2	Cpne2		0.375	9	24	P59108;Q3TVB2;F1MS45;A1L523;F1N233;F6VMG0;Q8QZU9	+
CD97 antigen	Cd97		0.373134	25	67	Q9Z0M6;Q9Z0M6-3;Q9Z0M6-2;E9QJS7;E9QMJ5;Q4FJS6;Q9DC42	+
Serpin B6	Serpinb6a;Serpinb6		0.369231	24	65	F8WIV2;Q4FJQ6;Q60854;Q3U3L3;E9Q096;E9Q0P9;E9Q108	+
Erythrocyte band 7 integral membrane protein	Stom		0.365854	30	82	A2AL38;P54116;A8E4P3;F1N2R1;F6RA08;Q8BPA1;E9PW33	+
Plexin-B2	Plxnb2		0.333333	11	33	B2RXS4;E9Q832;Q8CHG6;Q99LF0	+
Toll-interacting protein	Tollip		0.333333	11	33	A6PWS1;Q9QZ06;Q8BQL7;Q8C5G6;Q2LGB5;A9JEI5;F7BKI9	+
Tetraspanin-7	Tspan7		0.3125	5	16	B1AUD0;Q148J1;Q62283;Q6PDN6;F6YM40;Q8R0Q6;Q3UHG5	+
Interferon-induced transmembrane protein 3	Ifitm3		0.311111	14	45	Q9CQW9	+
EGF-like repeat and discoidin I-like domain-containing protein 3	Edil3		0.307692	12	39	O35474;Q8C4U8;F6VKK6;E1BPX2;Q8C8K0	+
Serine protease HTRA1	Htra1		0.306667	23	75	Q9R118;F1N152	+
Aminopeptidase N	Anpep		0.3	36	120	P97449;Q3UP74;Q3TB69	+
Ras-related protein Rab-5B	Rab5b		0.3	6	20	F1MNI4;Q0PD56;B2RPS1;P61021;F6WA92;Q8C458	+
Lysosomal-associated transmembrane protein 4A	Laptm4a		0.285714	4	14	E9QLR3;Q60961;Q8BG66;Q9CRX2;Q60961-2;F6X1D5;Q6QRN8;Q862L3	+
Integrin alpha-V;Integrin alpha-V heavy chain;Integrin alpha-V light chain	Itgav		0.275862	8	29	P43406;A2AKI5;F6W3W7;F6UT65;Q3U4C8;F1N1A9;P80746	+
Solute carrier family 12 member 4	Slc12a4		0.272727	6	22	Q3UDQ8;Q3TJG5;Q3TJM8;Q3TLV0;Q3TWV2;Q3TWZ6;Q3U689;Q3U9N0;Q9JIS8;F8WIJ0;Q3TPD4;E1BCI8;F6PN25;Q6NXV2	+
Sodium/potassium-transporting ATPase subunit alpha-2;Sodium/potassium-transporting ATPase subunit alpha-3	Atp1a2;Atp1a3		0.253521	18	71	Q6ZQ49;Q3UHK5;Q6PIE5;D3YYN7;F6QDE9;A2VDL6;Q8R3A9;Q8VCE0;F1MR06;F6QQ59;Q6PIC6;D3YVX6	+
Vacuolar protein sorting-associated protein 37C	Vps37c		0.242424	8	33	Q8R105	+
Filamin-C	Flnc		0.238636	21	88	D3Z576;Q8VHX6;D3YW87;Q8VHX6-2;E1BE25;F6ZWZ3	+
Ras-related protein Rab-8A;Ras-related protein Rab-8B	Rab8a;Rab8b		0.230769	6	26	Q3UHW5;F6ZJE4;P55258;Q0PD50;A4FV54;F1N2J9;F7BFF5;P61028;Q0PD49;Q2HJI8;E9Q445;Q8BKQ0	+
Lysosome-associated membrane glycoprotein 1	Lamp1		0.222222	8	36	Q9DC13;P11438;Q3TA96;Q3TX84;Q8VH34;Q922T9	+
DnaJ homolog subfamily A member 1	Dnaja1		8	8	1	F6QSF7;F6Y4A0;P63037;Q3TK61;Q5NTY0;Q5E954;B1AXY1;B1AXY0;B1AXX9
ATP-citrate synthase	Acly		8	8	1	F6QDP0;Q3V117;A2A4H2;Q32PF2;Q3TED3;Q91V92;Q8VDM8;Q3UEA1
Heterogeneous nuclear ribonucleoprotein F;Heterogeneous nuclear ribonucleoprotein F, N-terminally processed	Hnrnpf		6	6	1	Q9Z2X1;F6X7G5;Q5E9J1;Q9Z2X1-2
Ras GTPase-activating-like protein IQGAP1	Iqgap1		5.75	23	4	F6ZJB0;Q6ZQK2;G3UW45;Q80UW7;Q9JKF1;F6YRC5;F1MC48;Q8CDT3;Q3TU98;Q05CQ4;Q8CGH5
26S proteasome non-ATPase regulatory subunit 7	Psmd7		5	5	1	Q3ZBD0;A1L3B8;P26516;A1L5B1;F7C9D8
Endophilin-A2	Sh3gl1		5	10	2	Q3TJB4;Q3TRJ7;Q3U3C4;Q62419;F6REN5
Scavenger receptor cysteine-rich domain-containing protein LOC284297 homolog	A430110N23Rik		5	5	1	B2RUB0;C6ZFQ2;Q8BV57
Plectin	Plec		4.6	23	5	E9QN87;Q9QXS1;E9QPE8;Q9QXS1-2;E9QK43;Q9QXS1-8;Q9QXS1-7;Q9QXS1-6;E9QQ00;Q6S385;Q9QXS1-14;E9QL05;Q9QXS1-4;Q9QXS1-16;E9PY96;E9QMZ5;Q6S387;Q9QXS1-3;Q9QXS1-5;E9QLJ5;Q6S393;Q9QXS1-13;Q9QXS1-11;E9QKX4;Q6S392;Q9QXS1-12;Q9QXS1-9;E9Q153;Q6S388;Q9QXS1-10;E9QK01;Q6S390;Q9QXS1-15;E9Q3W4;E1BF59;F6WRA4;F6WQW5;F6WXR4;F6WQ73;F6WPZ3;F6WQF0
Collagen alpha-1(III) chain	Col3a1		4.5	18	4	Q5DTG2;P08121;Q3TVI5;Q3UH72;Q7TT32;Q8BKY2;Q8BLW4;F6SIG2;Q8K173
Farnesyl pyrophosphate synthase	Fdps		4	4	1	Q3TMB3;Q3US29;Q4FJN9;Q5M8R9;Q920E5
Brain acid soluble protein 1	Basp1		4	4	1	Q91XV3
Dihydropyrimidinase-related protein 2;Dihydropyrimidinase-related protein 3	Dpysl2;Dpysl3		4	8	2	F7B320;O02675;O08553;A7MBI5;E9PWE8;F6WC66;Q62188;Q3TT92
Calmodulin;Calmodulin-like protein 3	Calm1;Calml3		4	16	4	Q3UKW2;F1N6C0;F6TZ87;P62157;P62204;F7BJZ4;F6Z5C4;F1MLH6;Q9D6P8
Alpha-centractin;Beta-centractin	Actr1a;Actr1b		1.22222	11	9	F2Z4F0;F6QXY2;P61164;Q3MHY9;Q8R5C5
Protein Ahnak	Ahnak		2.25	9	4	E9Q616;Q8BRB8
Fructose-bisphosphate aldolase;Fructose-bisphosphate aldolase A	Aldoart1;Aldoa		1	5	5	A6ZI46;A6ZI44;P05064;Q5FWB7;Q6NY00;Q9CPQ9
Annexin;Annexin A1	Anxa1		1.12281	64	57	B7STB7;P10107;Q4FJV4;Q4FK88;Q3U5N9;E9QA30;Q3US43
Annexin A2;Annexin	Anxa2		1.10101	109	99	P07356;Q542G9;Q3UCD3;Q9CZI7;F6ZI51;P04272;B0V2N7;B2B9I8;B0V2N5;Q99KH3;B0V2N8
Annexin;Annexin A7	Anxa7		1.5	27	18	F8WGC2;Q07076;Q3TJ49;Q8BP75;Q922A2;Q3UYL7;F7ALC9;P20072;Q8CCV9
AP-2 complex subunit alpha-2	Ap2a2		1	7	7	Q69ZW4;P17427;Q0VCK5;Q3U7X9;Q6PEE6;G5E675;F7CVC4
Protein Apob	Apob		2.16667	13	6	E9Q414;E9Q1Y3;Q8CGG8
Aquaporin-1	Aqp1		1.33333	4	3	Q02013;Q3TLW5
ADP-ribosylation factor 6;E3 ubiquitin-protein ligase TRIM23	Arf6;Trim23		1.6	8	5	F6PNU9;G3N3N1;P62331;Q3U0D7;F2Z4H6;F6UAM5;Q8BGX0;Q8BGX0-2;Q8BGX0-3
Arrestin domain-containing protein 1	Arrdc1		1.2	6	5	Q99KN1;Q99KN1-2;A2AIS9
Adenylyl cyclase-associated protein 1;Adenylyl cyclase-associated protein	Cap1		2.25	9	4	P40124;Q3TC53;Q3U0U5;Q3UNQ0;Q3UVJ2;F6SRP7;B1ARS0
T-complex protein 1 subunit beta	Cct2		2.78261	64	23	P80314;Q542X7;Q9JJD8;Q3ZBH0;F6TK05
T-complex protein 1 subunit gamma	Cct3		1.2	24	20	P80318;Q3U4U6;F6V3D5;Q3T0K2;Q3UJP4;Q3U0I3;E9Q133;Q58DJ8;F1N5P4
T-complex protein 1 subunit delta	Cct4		1.09524	23	21	P80315;Q3TII0;Q3UJZ8;Q564F4;G5E839;F1N0E5;Q2T9X2;F6Z6Q7
T-complex protein 1 subunit epsilon	Cct5		2.125	34	16	P80316;F6UH83;F1MWD3
T-complex protein 1 subunit zeta	Cct6a		1.8	36	20	P80317;Q3TI05;Q3TIX8;Q52KG9;Q3TI62;Q3TW97;E9QPA6;F7CG77;Q3MHL7;F1MGX0
T-complex protein 1 subunit eta	Cct7		1.26923	33	26	P80313;Q3TET0;Q3TIJ7;Q3TJN2;Q8C5Q5;Q3THH8;Q3UIJ0;Q2NKZ1;F1MWR8;F6XSN2;Q3UDB1
T-complex protein 1 subunit theta	Cct8		1.18182	26	22	Q6A0F1;P42932;Q3UKQ2;Q3UL22;Q9WVS5;Q8BVY8;H3BL49;Q3ZCI9;G3X861;F6ZQE2;Q9CS06;Q9CRW7
CD151 antigen	Cd151		1.22222	11	9	O35566;A7E3T1;Q3ZBH3;Q921J7
CD44 antigen	Cd44		1.03571	29	28	A2APM2;P15379;E9QKL7;P15379-7;E9QKL8;P15379-8;A2APM1;P15379-4;E9QKL9;E9QKM0;P15379-9;P15379-10;Q80X37;E9QKM8;P15379-5;P15379-11;A2APM6;A2APM4;P15379-6;A2APM3;P15379-3;A2APM5;Q3U468;Q3U8S1;Q3UNN2;P15379-2;Q3TLT9
CD9 antigen	Cd9		1.03448	30	29	P40240
Clathrin heavy chain 1	Cltc		1.44444	130	90	Q80U89;Q5SXR6;Q68FD5;F7BV85;P49951;F1MPU0;Q3UPJ3
Collagen alpha-1(XII) chain	Col12a1		1.46154	19	13	Q60847;Q60847-5;Q60847-2;E9PX70;F1N401;F6QD89
Copine-1	Cpne1		3	9	3	A3KGK6;Q8C166;F6S3F4;B7ZCP4;Q08DB4;Q3U893;Q571A1;A3KGK7;E9Q806;B7ZCP7;B7ZCP5;B7ZCP6
Copine-3	Cpne3		3.75	15	4	A2AGJ0;Q3UJS6;Q8BT60;F6Z278;E1B7P2;A5PJY9;A2AGJ1
Cytoplasmic FMR1-interacting protein 1	Cyfip1		2.07692	27	13	E1BN47;Q7TMB8;Q7TMB8-2;F6SLX2
ATP-dependent RNA helicase DDX3X;Putative ATP-dependent RNA helicase Pl10;ATP-dependent RNA helicase DDX3Y	Ddx3x;D1Pas1;Ddx3y		1.33333	8	6	Q3TQX5;Q62167;B7ZWF1;B9EKE9;G5E631;B9EIA2;P16381;F6SN62;D3IVZ2;D3IVZ3;Q3U484;Q62095;C0L633
DnaJ homolog subfamily A member 2	Dnaja2		1.8	9	5	Q2HJ94;Q3TFF0;Q9QYJ0;F6XRL6
Eukaryotic translation initiation factor 3 subunit A	Eif3a		1	6	6	P23116;Q6A0B9;Q3UL99;Q3UM46;Q3TKF9;Q3UEK3;E1B7R4;F6XE64;A7E394;F1ML38
Eukaryotic initiation factor 4A-I	Eif4a1		1.25	20	16	F6XTN1;P60843;Q3SZ54;Q3TFG3;Q3TGK7;Q3UXC2;Q5F2A7;Q4FZL1;Q3TLL6;Q3U8I0;Q78WR5;Q3TSJ4
Alpha-enolase;Enolase	Eno1		1.48077	77	52	P17182;Q5FW97;Q6PHC1;Q8CF78;B0QZL1
MLV-related proviral Env polyprotein;Surface protein;Transmembrane protein;Retrovirus-related Env polyprotein from Fv-4 locus	ENSMUSG00000073777;env;Rmcf2;Ctse;ENSMUSG00000071305;EG622147;EG667538;EG668842;Fv4;Mela;ENSMUSG00000074201		1.3125	21	16	Q811M8;G4V4Z0;Q505R5;Q80SV3;P10404;Q61877;Q80SW4;Q811N6;Q8K170;Q811N1;Q811N3;P11370;Q91Y75;P70356;Q04586;Q1KYM0;Q2HJ08;Q60589;Q61919;Q61876;Q61920;Q61533
Ezrin	Ezr		1.03226	32	31	P26040;Q3TCP5;Q3UL48;Q3UXR4;Q4KML7;F7BPT4;P31976;Q8CBU4
Niban-like protein 1	Fam129b		1.15385	15	13	Q8R1F1;F1MD34;F6SE00
Farp1 protein	Farp1		2	14	7	C4IXU2
Fatty acid synthase;[Acyl-carrier-protein] S-acetyltransferase;[Acyl-carrier-protein] S-malonyltransferase;3-oxoacyl-[acyl-carrier-protein] synthase;3-oxoacyl-[acyl-carrier-protein] reductase;3-hydroxypalmitoyl-[acyl-carrier-protein] dehydratase;Enoyl-[acyl-carrier-protein] reductase;Oleoyl-[acyl-carrier-protein] hydrolase	Fasn		1.86667	28	15	P19096;Q3UHT6;Q3TB22
Fibulin-2	Fbln2		1.46154	19	13	G5E8B3;Q3TGL4;Q99K58;P37889;P37889-2
40S ribosomal protein S18	Gm10260;Rps18;Gm17352		2	6	3	F5H8M6;P62270;Q3T0R1;Q3TW65;Q561N5;Q5SVZ5;Q861U5;Q862S8;G3UZW2;F6YVP7
Ribosomal protein L15;60S ribosomal protein L15	Gm4294;Gm10020;Rpl15-ps2;Rpl15		3.33333	10	3	E1BK63;E9PWH9;E9QAZ2;F6RMA4;F8WI79;G5E686;Q3U7D2;Q5EAD6;Q5M8Q0;Q9CZM2;F6UXQ3;Q5U7H2;B8JKK2
Aldose reductase	Gm6736;Akr1b1;Akr1b3		1.5	3	2	G3UW73;P45376;Q3UDY1;Q5U415;Q3TCL2;F8WJG5;Q3ULP0;D3YVJ7
Guanine nucleotide-binding protein G(k) subunit alpha	Gnai3		1	18	18	Q3ZCA7;F7B435;Q3TJH1;Q9DC51
Glucose-6-phosphate isomerase	Gpi;Gpi1		1.16667	7	6	P06745;B2RXT5;B7ZWL9
Gremlin-1	Grem1		1.75	7	4	Q3UY25;O70326;Q3TNY7;A2VE87;F6VFY0
Gelsolin	Gsn		1.7	17	10	A2AL35;P13020;P13020-2;Q3TGJ9;Q3U9Q8;Q6PAC1;Q3UCW8
Glutathione S-transferase Mu 1;Glutathione S-transferase Mu 2;Glutathione S-transferase Mu 7;Glutathione S-transferase Mu 3	Gstm1;Gstm2;Gstm7;Gstm4;Gstm3		1	6	6	P10649;A2AE89;F6WHQ7;P15626;Q6PJ91;Q80W21;Q8R5I6;P19639;D3YVP5;E9QAC8;A2AE91;D3YX76;D3YVP6;D3YZ29
Glutathione S-transferase P 1;Glutathione S-transferase P 2	Gstp1;Gstp2		1.66667	10	6	P19157;F8WJD9;P46425
Histone H1.0	H1f0		2.6	13	5	P10922;Q3U4Y0;Q8C1Y3;Q0IIJ2
Histone H1.2	Hist1h1c		1.34483	39	29	P15864;Q5SZA3
Histone H3;Histone H3.2	Hist2h3b;Hist1h3b;Hist1h3e		2.47059	42	17	B9EI85;E1BGN3;F7C964;P84227;P84228;A1L0U3;F6VCB4;F7B238;F7BVE2
Heat shock protein HSP 90-alpha	Hsp90aa1		1	30	30	P07901;Q3UIF3;Q80Y52;A0PJ91;Q3TKG0;Q3TKB9;Q76LV2;Q9GKX7;Q8C5U3;Q3TJU7
Heat shock protein beta-1	Hspb1		1.46667	22	15	P14602;Q545F4;P14602-2;P14602-3;D3YZ06
Basement membrane-specific heparan sulfate proteoglycan core protein	Hspg2		2.40541	445	185	E9PZ16;Q3UHH3
Basement membrane-specific heparan sulfate proteoglycan core protein;Endorepellin;LG3 peptide	Hspg2		2.37288	420	177	Q05793
Importin-5	Ipo5		1.33333	4	3	F1MPE5;Q8BKC5;Q3TT04;E9PVZ5;F6T1Z3;Q8BKC5-2;Q7TN23;E1B7C2;Q3B7N3
Integrin alpha-3;Integrin alpha-3 heavy chain;Integrin alpha-3 light chain	Itga3		1.17391	27	23	Q62470-2;Q62470;Q62470-3
Integrin alpha-5;Integrin alpha-5 heavy chain;Integrin alpha-5 light chain	Itga5		1	19	19	P11688;Q80YP5;F1MK44
Inter-alpha-trypsin inhibitor heavy chain H2	Itih2		1.17647	20	17	F7DAF6;F7CTJ3;F7DL17;G3X977;Q61703;Q8K016
Matrix Gla protein	Mgp		2.5	10	4	P19788;Q3TVX6;Q6NSS4;Q8VEK8
Macrophage migration inhibitory factor	Mif		1	7	7	P34884;Q545F0
Major vault protein	Mvp		1.2562	152	121	E9Q3X0;Q3THX5;Q8C2S9;Q9EQK5
Myosin-9	Myh9		1.54386	88	57	Q8VDD5;F6XTY0;F6X485;F1MQ37
Unconventional myosin-Ic	Myo1c		1.25	50	40	Q9WTI7;Q9WTI7-3;Q9WTI7-2;Q9WTI7-4;F8WIE8;F7BJV0
Myoferlin	Myof		1.07143	15	14	B9EK95;E9Q390;Q69ZN7;D3Z1Q0;Q69ZN7-4;Q69ZN7-2
Nidogen-1	Nid1		2.88889	26	9	P10493;F6XH19
Nidogen-2	Nid2		2.65714	93	35	O88322;Q3TPN0;Q8CFA3;Q3US45;Q8R5G0;Q8C6Z2
Nephronectin	Npnt		2.5	5	2	Q91V88-4;Q91V88-3;Q91V88-2;Q91V88;Q3TYB4;D3Z4D3;D3YTX1;E1BBK6
GTPase NRas	Nras		1.75	7	4	E9Q753;Q4FJP3;A5D7R9;F7BMJ8;P08556;Q3TMF4;Q3UCX0;Q9D091
Programmed cell death protein 6	Pdcd6		2	12	6	P12815;Q8C5M4;Q1LZ81;F6UJN2;Q3UGE5
Phosphoglycerate kinase 1	Pgk1		1.42857	30	21	P09411;P00559;Q3T0P6;F7D1R1
Isoform M1 of Pyruvate kinase isozymes M1/M2	Pkm2		1.05263	80	76	P52480-2
Serine/threonine-protein phosphatase 2A 65 kDa regulatory subunit A alpha isoform	Ppp2r1a		2.6	13	5	F7A0N8;Q76MZ3;Q7TMX2;Q8C2E1;A5D973;Q32PI5
Peroxiredoxin-2	Prdx2		1	9	9	Q61171;Q5M9N9;D3Z4A4
Prolyl endopeptidase	Prep		1.33333	4	3	Q8C6A3;E9Q0H7;Q3TCS0;Q543B9;Q9QUR6;A5D7C6;F6QHN4;Q3TQ97
26S protease regulatory subunit 6A	Psmc3		2.5	5	2	Q3TKG4;B7ZCF1;Q8BUP7;O88685;Q3TKC2;Q3U8Y7;Q3THI5;A2AGN7;Q3UD94;F1MWE0;F6R449;Q3SZ81;Q1JP95;D2KAT3;F6Q2E3
26S protease regulatory subunit 10B	Psmc6		2.33333	7	3	F1MLV1;P62334;Q14AQ1;Q2KIW6;Q8QZS9
26S proteasome non-ATPase regulatory subunit 1	Psmd1		3.5	7	2	A7MBA2;F6S5X4;Q3TXS7;Q05CG9;Q8CGG2;Q8BU34;Q5HZG6;Q8CGI9
26S proteasome non-ATPase regulatory subunit 12	Psmd12		1.33333	8	6	F6PY78;Q2KJ25;Q3U8F5;Q9D8W5;B1AT36;Q3TRH2;Q9CSW4
26S proteasome non-ATPase regulatory subunit 2	Psmd2		1.2	12	10	F6UQI3;P56701;Q3TI61;Q3TIP0;Q3TKV1;Q3TW71;Q3TWL6;Q3TXV1;Q3U9Y8;Q8VDM4;Q80V77;Q99JX8
60S ribosomal protein L4	Rpl4		3	9	3	Q564E8;Q9D8E6;F6VX41;Q58DW0;Q9CSM5
60S ribosomal protein L5	Rpl5		2.66667	16	6	F6U3T9;P47962;Q3U850;Q58EU6;Q3TKR5;Q8MIN5;Q58DW5;D3YYV8;G3MYE2;Q3THE1
60S ribosomal protein L6	Rpl6;Gm5428;Gm6807		3.25	13	4	P47911;Q3UCH0;Q3UFI4;E9PUX4;D3Z4I7;F6U945;F6QF58
60S ribosomal protein L7	Rpl7		3.66667	22	6	F6XI62;P14148;Q3UBI6;Q5M9N8;F6Y0N4;F6S3Q9;Q3TK73
60S ribosomal protein L7a	Rpl7a;Rpl7a-ps5;Rpl7a-ps3;Rpl7a-ps10;Gm5619;Gm16477;Rpl7a-ps8;Gm17415;Gm5459		2.2	11	5	F6TJZ4;Q80UT7;F6U2H0;D3YU93;D3YVE6;D3YXT4;D3Z3R0;P12970;Q2TBQ5;Q58ET1;Q5EBG5;Q6P1A9;F6TIC7;F6YI27;Q8MKB9;F6ZVW4;F6UCB3
60S acidic ribosomal protein P0	Rplp0;Gm8730		1	7	7	A7E336;F1MDN4;Q95140;P14869;Q5FWB6;Q5M8R8;E9Q070;Q862I9;F1N464;Q862E2
40S ribosomal protein S10	Rps10		2	6	3	G5E6M8;P63325;Q3T0F4;Q3U9P0;Q5M9K7;Q3UW83;F6ZDM5
40S ribosomal protein S16	Rps16		1.33333	12	9	Q5CZY9;F6Q4A3;Q641N3;A4FUS1;P14131;Q3T0X6;E1BAT6
40S ribosomal protein S26	Rps26		1.5	9	6	F1MB60;F6YKH4;P62855;Q497N1;Q56JV1;Q6X9Y4;A1XED9
40S ribosomal protein S3	Rps3		1.16667	7	6	F7B4L9;F7BA94;P62908;Q3T169;Q3UCL7;Q5YLW3;Q9CZP6;Q3UK56;Q9D0A2;Q862Q2;D3YV43;Q862E1;Q862D8;Q862I7
40S ribosomal protein S4, X isoform	Rps4x		1.33333	4	3	A2VE06;E1BGR7;F1MJH2;P62702;P79103;Q3UXQ6;Q545X8;E1BKX4;F7DFM3;G3N0K3;F1MMR4;F1MZI5;Q545F8;P55832;E1BE34
GTP-binding protein SAR1a;GTP-binding protein SAR1b	Sar1a;Sar1b		1.66667	5	3	F7BD89;P36536;Q3T0D7;Q3TXJ4;Q99JZ4;F6QPV3;Q0VGU0;Q3T0T7;Q3U281;Q9CQC9
Serine incorporator 5	Serinc5		1.57143	11	7	Q8BHJ6
Solute carrier family 2, facilitated glucose transporter member 1	Slc2a1		1	8	8	A1L519;F1MR91;P17809;P27674;Q3TD17;Q3U2J2;F7CBT8;Q8BTM5
Hsc70-interacting protein	St13		1.33333	4	3	Q3U3N7;Q3U8D2;Q3U9V1;Q99L47;F8WJK8;A7E3S8;F6W9B1;E1BC28;F1ME91;Q3TGW8;E9Q1V0
Syntaxin-binding protein 3	Stxbp3;Stxbp3b;Stxbp3a		1.25	5	4	Q60770;Q60770-2;E9Q6R9;Q45Z54;A2AEC9
T-complex protein 1 subunit alpha	Tcp1		1.47059	50	34	P11983;P11983-2
Talin-1	Tln1		1.61111	29	18	F8WGT0;Q80TM2;P26039;Q3UHS6;F6PN89;F6RZP8;F6QIZ4
Triosephosphate isomerase	Tpi1		2	10	5	P17751;H7BXC3;F6TZS9;Q5E956
Tubulin alpha-1A chain;Tubulin alpha-3 chain	Tuba1a;Tuba3a;Tuba3b		1.02439	84	82	Q2HJ86;F2Z4C1;F6ZSB4;P68369;F7ANC9;Q3ZCJ7;F7CD56;F6YDT3;F6R810;F2Z4K0;P05214;Q5FW91;F6RP72;F1MNF8;Q32KN8;Q9D9Y2
Tubulin beta-4B chain	Tubb4b;Tubb2c		1.08955	73	67	P68372;Q3MHM5;Q9DCR1;Q9CVR0
Tubulin beta-5 chain	Tubb5		1.08642	88	81	F7E0H3;P99024;Q2KJD0;E1B953
Ubiquitin-like modifier-activating enzyme 1	Uba1		1.375	11	8	B9EHN0;Q02053;A3KMV5;F7C6F2
Ubiquitin carboxyl-terminal hydrolase 5;Ubiquitin carboxyl-terminal hydrolase	Usp5		1.16667	7	6	F1N3P2;P56399;Q3U4W8;A1L548;F7C9G5;D3Z4K7
Valine--tRNA ligase	Vars		2.75	11	4	G3UY93;Q3U3D3;Q790I0;Q7TPT7;Q9Z1Q9;F6UXK2;Q3TII4
Transitional endoplasmic reticulum ATPase	Vcp		1.88889	136	72	Q01853;G3X757;Q3ZBT1;F7BWW6;Q8BNF8
14-3-3 protein eta	Ywhah		3	12	4	P68509;P68510;F1MPT3;F7CYG2
14-3-3 protein theta	Ywhaq		1.6	24	15	F6VW30;F6YY69;A3KML3;B0JYM5;F6SP02;P68254;Q3SZI4;P68254-2
Annexin	Anxa6		0.989848	195	197	Q99JX6
Tubulin beta-3 chain	Tubb3		0.983607	60	61	Q2T9S0;Q9ERD7;F6QD28;Q9CRT0
Guanine nucleotide-binding protein G(s) subunit alpha isoforms XLas;Guanine nucleotide-binding protein G(s) subunit alpha isoforms short	Gnas		0.952381	20	21	Q6R0H7;Q6R0H7-4;P63094;P63094-2;P04896;P04896-2;P63094-3;F6X8Y3;F1N0T0;G1K1V2;Q6U8D6
Transforming protein RhoA	Rhoa		0.947368	18	19	P61585;Q4VAE6;Q9QUI0;Q3TN61
Peptidyl-prolyl cis-trans isomerase A;Peptidyl-prolyl cis-trans isomerase	Ppia;Gm9234		0.928571	52	56	P17742;Q3TE63;Q3UAJ1;Q5SVY2;Q9CZK9;E9Q1E3
Cell division control protein 42 homolog	Cdc42		0.923077	12	13	B6VAP7;F6SXQ9;P60766;Q2KJ93;F1MND1;Q3UL78
Guanine nucleotide-binding protein G(i) subunit alpha-2	Gnai2		0.918919	34	37	P08752;A7MBH9;F7DWN5;F1MCX0;Q7M3G9
EH domain-containing protein 2	Ehd2		0.911765	93	102	Q8BH64;Q2KJ47;Q8R2X0
ADP-ribosylation factor 3;ADP-ribosylation factor 1;ADP-ribosylation factor 2	Arf3;Arf1;Arf2		0.909091	40	44	F6TD06;P61205;P84078;P84080;Q3U344;Q5E9I6;A2A6T7;F6XLZ5;P84081;Q8BSL7;E1BM87
Phospholipid scramblase 3	Plscr3		0.904762	19	21	Q5F283;Q9JIZ9;Q3T9B7;Q5F284
Galectin-1	Lgals1		0.903226	28	31	P16045
Glyceraldehyde-3-phosphate dehydrogenase	Gm4891		0.9	9	10	F7D6E8
40S ribosomal protein SA	Rpsa;Rpsa-ps10		0.888889	8	9	B2CY77;B8K1X7;F8UZU9;P14206;P26452;Q862H8;D3YTT7;F6U3H1;F7CG18
Profilin-1;Profilin	Pfn1		0.888889	32	36	P62962;Q5SX50;Q3U7V7;Q8CEH8;Q5SX49
Lactadherin	Mfge8		0.8875	71	80	Q3TDU5;P21956;P21956-2
Glyceraldehyde-3-phosphate dehydrogenase	Gapdh;Gm2606;Gm3222;Gm4609;Gm10358;Gm3839;Gm10481;Gm10291;Gm10293;Gm3200;Gm5559;Gm10327;Gm10566;Gm6316;Gm5069;Gm7293;Gm10290;Gm8055;Gm5507		0.881356	52	59	D2KHZ9;E9PX42;P16858;F6ZQM8;E9Q1S8;E9Q5U3;E9QAC7;E9Q9E5;D3YUV0;E9Q0E3;E9PXL6;E9PX72;E9PZL2;E9PZH9;F8WJL5;D3YU05;D3Z0Z9;D3YYI5;D3YV03;E9Q1F8;E9PYX4
Multivesicular body subunit 12A	Fam125a		0.857143	6	7	Q78HU3
Tubulin beta-2B chain	Tubb2b		0.847059	72	85	B2RSN3;F7CY85;Q6B856;Q9CWF2;G3N1W7;Q148E2
Ras-related protein Rab-5C	Rab5c		0.846154	11	13	Q8C266;P35278;Q3TJ39;F6QLC6;Q3TCT9;Q58DS9
Heat shock cognate 71 kDa protein	Hspa8		0.842593	182	216	P63017;Q3TEK2;Q3TH56;Q3UBA6;Q3TQ13;F7AUW2;Q3U9L2;A2Q0Z1;Q3TZJ3;Q504P4;P19120;Q3TF16;Q3TRH3;Q3ULM1;Q3UDS0;Q3KQJ4;Q3TB63;Q3TH04
Protein S100-A4	S100a4		0.842105	16	19	D3YUT9;P07091;Q545V2
Ras-related protein Rap-1b	Rap1b		0.83871	26	31	F6SSK7;P61223;Q52L50;Q99JI6
E3 ubiquitin-protein ligase;E3 ubiquitin-protein ligase NEDD4;E3 ubiquitin-protein ligase NEDD4-like	Nedd4;Nedd4l		0.833333	5	6	F1MJ10;F6RN24;B2RSC8;P46935;A0JNZ0;Q8CFI0;Q8CFI0-3;E9PXB7;Q3TQK9;F1MJ09;F6WJX8;Q641N8;F7AT14;G3X9H8;Q8CFI0-2;Q32PG4;F1MRQ6
Serine/threonine-protein phosphatase PP1-beta catalytic subunit;Serine/threonine-protein phosphatase PP1-gamma catalytic subunit;Serine/threonine-protein phosphatase;Serine/threonine-protein phosphatase PP1-alpha catalytic subunit	Ppp1cb;Ppp1cc;Ppp1ca		0.833333	10	12	P62141;Q3SWW9;F1MW57;F6ULH7;P63087-2;Q3T0E7;F1N0B9;P61287;P63087;Q3U7K1;Q6ZWM8;F6R8R0;F7AYW3;G3MX90;P62137;Q3U8W0;Q3TYF5
Elongation factor 2	Eef2		0.815385	53	65	P58252;Q3TJZ1;Q3TK17;Q3TLB1;Q3UBL9;Q3UDC8;Q3UMI7;Q8C153;Q3SYU2;Q3TW58;Q3TX47;Q3UZ14;Q8BMA8;Q6P9L9;Q3TWX1;F6UUS3
14-3-3 protein beta/alpha;14-3-3 protein beta/alpha, N-terminally processed	Ywhab		0.8125	13	16	A2A5N2;Q9CQV8;Q9CQV8-2;F7DZV9;P68250;P68250-2;A2A5N1
Catenin delta-1	Ctnnd1		0.8125	13	16	E9Q8Z8;E9Q8Z6;E9Q8Z5;P30999;G3X9V2;P30999-3;P30999-2;Q3TPD1;E9Q904;E9Q901;E9Q903;D3Z2H2;E9Q8Z9;E9Q8Z4;F6S0D9;E9Q905;E9Q907;E9Q906;D3Z7H6;E9Q986;D3Z2H7
Choline transporter-like protein 1	Slc44a1		0.8125	39	48	A2AMH4;Q6X893-2;A2AMH5;F8WH94;Q6X893;F7A6R9;A2AMH3;E1BIP2;A2AMH8
CD81 antigen	Cd81		0.809524	51	63	Q3UWG5;Q91V78;P35762
Guanine nucleotide-binding protein G(I)/G(S)/G(T) subunit beta-2	Gnb2		0.807692	21	26	E9QKR0;F6WQ61;P11017;P62880;Q3U9V4;D3Z1M1;D3YZX3;D3Z1T4;A5PKD6;F6UCL7
Moesin	Msn		0.807339	88	109	P26041;Q3TZQ2;F6PUX2;Q2HJ49;F1MZW0;Q05DU4
Heat shock-related 70 kDa protein 2	Hspa2		0.8	60	75	A7E3Q2;B7U582;P17156;P34933
Ras-related protein Rap-2b	Rap2b		0.8	12	15	A4IFU2;P61226;Q6ZWR0
Lymphocyte antigen 6C1;Lymphocyte antigen 6C2	Ly6c1;Ly6c2		0.8	16	20	P0CW02;P0CW03
Ephrin type-A receptor 2	Epha2		0.8	4	5	Q03145;E1BJ31;F6QAL5
14-3-3 protein gamma;14-3-3 protein gamma, N-terminally processed	Ywhag		0.782609	18	23	A7Z057;A8IP69;P61982;P68252;F6ZFH9
CD82 antigen	Cd82		0.78125	25	32	P40237;Q3UII2
Equilibrative nucleoside transporter 1	Slc29a1		0.780488	32	41	Q3UJY1;Q9JIM1;Q3TCZ2;Q9JIM1-2;A8VP81;E9PXM6
Guanine nucleotide-binding protein G(I)/G(S)/G(T) subunit beta-1	Gnb1		0.777778	14	18	F6YL06;P62871;P62874;Q3TQ70;Q3U1B1;A7E3V7;H3BKR2;H3BLF7
Biglycan	Bgn		0.777778	14	18	P28653;Q3TAF9;Q3TNY9;Q3UXK8;F1MIQ8;P21809;Q7TMW3;O46403
Radixin	Rdx		0.771429	27	35	Q3U111;Q3TH46;P26043;F6S3E5;F1MJJ8;Q32LP2;F1N0R3;Q05CE6;Q7TSG6;Q8C2N4;Q3UJJ8
14-3-3 protein epsilon	Ywhae		0.765957	36	47	P62259;P62261;Q5SS40;Q8BPH1;F6XA04;F6WA09;A2ACM8
Rab GDP dissociation inhibitor beta	Gdi2		0.764706	39	51	Q3UPA3;Q3UC72;Q3UUX9;Q61598;Q61598-2;Q3TIY6;P50397
Actin, alpha skeletal muscle	Acta1		0.763158	87	114	F7CZ92;P68134;P68138;A4IFM8;Q61264;Q61272
Programmed cell death 6-interacting protein	Pdcd6ip		0.752137	176	234	B8JJL8;Q9WU78-3;Q80Y09;Q9WU78;Q6ZPS9;F7B9G0;E1BKM4
Nucleophosmin	Gm5611;Npm1		0.75	3	4	E9Q5T3;D3U796;F1MTV9;F6X9D3;Q3T160;Q5SQB7;Q5U438;Q61937;E3SAZ8;E1BCL3;Q5SQB5;Q5SQB0;Q5BL09;Q9DAY9;E1B8B0
Guanine nucleotide-binding protein subunit beta-2-like 1	Gnb2l1		0.75	6	8	P63243;P68040
Ubiquitin-conjugating enzyme E2 N	Ube2n		0.75	3	4	A2RTT4;A5D987;E1BHR2;F6ZNY8;P61089;Q0P5K3;G1K222;F7DFC6
AP-1 complex subunit beta-1	Ap1b1		0.75	6	8	Q8CC13;F1MIF2;F7CM57;O35643;Q3TVN4;Q3U1K9;F7CLY2;Q5SVG4;Q5SVG5;Q2KJB2
Neuroplastin	Nptn		0.75	6	8	P97300;F6U686;P97300-1;F6RM11;Q0VD06;P97300-3;H3BIX4;H3BKA7;P97300-4;H3BLR4
Plexin-A1	Plxna1		0.75	6	8	P70206;H9GZM5;E1BFR4;Q3U3W7
Tetraspanin-15	Tspan15		0.75	6	8	I1E4X3;F7BWT7;F7A0F0;Q1JQA4;F7BWT7-2
6-phosphogluconate dehydrogenase, decarboxylating	Pgd		0.75	3	4	A2AH73;Q3UAG2;Q91V28;Q9DCD0;F7D917;Q3ZCI4
Ras-related protein Ral-A;Ras-related protein Ral-B	Rala;Ralb		0.75	3	4	F7D3H6;A2CG14;A5D977;F6Y3Z2;P63321;Q3ZCK2;Q8CCG5;Q9CXY0;Q9JIW9;Q1JPH2
Chloride intracellular channel protein 4	Clic4		0.75	3	4	Q543N5;Q9QYB1;Q9XSA7;F6QHY8;B2KGW0
Multivesicular body subunit 12B	Fam125b		0.75	6	8	Q6KAU4;Q8C2W4;A2ARF0
L-lactate dehydrogenase;L-lactate dehydrogenase A chain	Ldha		0.733333	22	30	G5E8N5;P06151;Q3TI99;Q564E2;Q3TCI7;Q3UDU4;D3YZQ9;D3Z736;Q3THB4;Q99K20;Q6NXW3
Galectin-3	Lgals3		0.733333	11	15	P16110;Q8C253;Q3V471;F6TS28;A6QLZ0;Q61357
Neutral amino acid transporter A	Slc1a4		0.727273	8	11	O35874;Q3US35;Q3UTP8;Q8BXT5;Q9ESU8;Q5SSP3
Tetraspanin-9	Tspan9		0.714286	10	14	F6Y5N5;Q8BJU2;D3YXN7
GTPase KRas;GTPase KRas, N-terminally processed	Kras;Hras1		0.714286	5	7	E1BMX0;P32883-2;Q3U2W7;Q5J7N1;P32883;Q0VDV7;F7DYP5;Q61411-2;C0H5X4;P97870;Q71SW8
Guanine nucleotide-binding protein subunit alpha-11	Gna11		0.714286	10	14	P21278;Q3UPA1;Q91X95;P38409;F6Y959
Nestin	Nes		0.703704	19	27	Q6P5H2;Q6P5H2-2
Lysosome-associated membrane glycoprotein 2	Lamp2		0.7	7	10	P17047-2;Q8C5K0;P17047;P17047-3;Q3TWE1;Q3UIW3;Q8C876;Q9CZU7
CD63 antigen	Cd63		0.689655	20	29	Q8BT06;P41731;Q3UC80;Q549D0
Cytoplasmic dynein 1 heavy chain 1	Dync1h1		0.666667	84	126	Q9JHU4;F6RHB3;F6XGY6;E1BDX8
Tetraspanin-14	Tspan14		0.666667	8	12	Q8QZY6;Q2KJ41
Monocarboxylate transporter 1	Slc16a1		0.666667	8	12	P53986;Q3TRK9;Q544N9;Q8C2E6;Q8BPS5;Q8C571;Q3UWP4
Catenin beta-1	Ctnnb1		0.666667	6	9	B1MV73;Q02248;Q0VCX4;Q3UZT7;Q80VE7;E9Q6A9
Tubulin beta-6 chain	Tubb6		0.653061	32	49	Q3UMM1;Q922F4;F6XCF2;Q3U9U3;Q9CUN8
Leukocyte surface antigen CD47	CD47;Cd47		0.65	13	20	Q61735-2;E5Q371;Q3U967;Q61735
Transmembrane protein 8C	Tmem8c		0.647059	11	17	Q9D1N4;E9QA72
Procollagen C-endopeptidase enhancer 1	Pcolce		0.636364	7	11	Q3UIP2;Q61398;Q3TX39;D3YUE2;Q3UN82
Heat shock protein HSP 90-beta	Hsp90ab1		0.634921	40	63	P11499;Q71LX8;Q9GKX8;Q76LV1;G5E507;Q811H6
Ras-related protein Rab-7a	Rab7a;Rab7		0.634146	26	41	F1MJQ1;F6Q8B3;P51150;Q4FJQ0;Q3T0F5
Tumor susceptibility gene 101 protein	Tsg101		0.634146	26	41	Q3UCW0;Q61187;Q3UK08;A3KN51;F6ZA94
Annexin A11;Annexin	Anxa11		0.625	20	32	P97384;D3Z7U0;P27214-2;P27214;F1MD66;F7DE06;F1MUN7;F1MD65
Guanine nucleotide-binding protein G(o) subunit alpha	Gnao1		0.625	10	16	P18872;P18872-2;Q543S2;F6ZUY5;P08239;D3Z2M7;G8JKZ5
Decorin	Dcn		0.625	5	8	P28654;Q3TSV1;Q3UKR1;Q865A7
Sodium/potassium-transporting ATPase subunit beta-3	Atp1b3		0.625	5	8	P97370;Q544Q7;Q1WWL1;Q3UFH4
Vinculin	Vcl		0.617647	21	34	Q64727;F6ZT60;F1N789;F6ZT22;F6ZSZ5
Catenin alpha-1	Ctnna1		0.606061	40	66	P26231;Q3TGQ3;Q545R0;F6YQC6;Q6NV50;F1MM34;Q3MHM6
Annexin A3;Annexin	Anxa3		0.604651	26	43	O35639;Q3U737;Q8C1X9;Q3TLP4;Q3TFK4;Q3TET3
Rho GDP-dissociation inhibitor 1	Arhgdia		0.6	9	15	Q99PT1;F6W039;P19803;E1B7Z2;Q58DT6;F1N7Y0;Q7M2Q9
Actin-related protein 2/3 complex subunit 4	Arpc4		0.6	3	5	F6PH57;P59999;Q148J6;Q7TPD9;Q9D3C4;Q8BVW6
Large neutral amino acids transporter small subunit 1	Slc7a5		0.6	3	5	Q3UQM7;Q9Z127;Q3UG45
Tenascin	Tnc		0.57971	40	69	Q80YX1;Q80YX1-2;E9QKW5;Q80YX1-3;E9QM59;Q80YX1-4;E9QM60;Q80YX1-5;Q148T4;Q148T5
Immunoglobulin superfamily member 8	Igsf8		0.578947	33	57	Q8R366;G3UYZ1
Disintegrin and metalloproteinase domain-containing protein 10	Adam10		0.575	23	40	O35598;Q10741;F6U6V3;E1B8D9;E9PYF2
Proteasome subunit alpha type;Proteasome subunit alpha type-2	Psma2		0.571429	4	7	Q3UWT6;E9Q3A4;P49722;Q3T0Y5;Q6ZWV8;F6TCI4;Q9CZ58
Eukaryotic translation initiation factor 3 subunit F	Eif3f		0.571429	4	7	E1BLZ8;Q3U8X1;Q3UVY8;Q8BTW2;Q9DCH4;Q6IRT4;Q8VH52
Translationally-controlled tumor protein	Tpt1		0.571429	4	7	P63028;D3YU75
78 kDa glucose-regulated protein	Hspa5		0.551724	16	29	A2AUF6;P20029;Q0VCX2;Q3TI47;Q3TKF8;Q3TWF2;Q3U6V3;Q3U9G2;Q9DC41;F6YG82;Q3U7T8;Q3UEM8;F1MMC6;F1N614
Collagen alpha3(VI)	Col6a3		0.550898	92	167	Q9Z0I9;E9Q8G0;D3YWD1
Ras-related protein Rab-10	Rab10		0.545455	12	22	A6QLS9;F6VQF0;P61027;Q4FJL0;Q3U621
Vacuolar protein sorting-associated protein 28 homolog	Vps28		0.527778	19	36	Q9D1C8;F6UHG8;Q3T178;G3UW95;Q8BMZ7
Tetraspanin-6	Tspan6		0.526316	10	19	O70401;Q3TV84;Q99L96;H3BL26;H3BJJ0
Ras-related protein R-Ras2	Rras2		0.514286	18	35	A5PKL2;P62071;F6RWV5;Q9CTF6
Atp2b1 protein	Atp2b1		0.5	33	66	G5E829;E1BK99;F1N7J2;Q95ML6;F6XSG4;F6YKS7;Q8K314
TOM1-like protein 2	Tom1l2		0.5	10	20	Q5SRX1;Q5SRX1-2;Q5SRX1-4;Q5SRX1-3;Q5SRX1-5;Q5SXA4;Q5SXA5;F7CM97;A5PK10
Ras-related protein Rab-2A;Ras-related protein Rab-2B	Rab2a;Rab2b		0.5	7	14	P53994;Q0PD65;Q8BXY4;Q6PDZ3;Q148J4;E1BC58;F7AWD2;P59279;Q0PD64;Q9DB48;F1MIR4;F6RPZ5;Q3TEG7;Q5U628
Disco-interacting protein 2 homolog B	Dip2b		0.5	8	16	Q3UH60;D3Z5G8;Q3UH60-2;B2RQC7;F1MLE1;F6Z7Y6;F6Z7P6;F7B4U0;F7AUM3;F7ACX8
Phenylalanine--tRNA ligase alpha subunit	Farsa		0.5	2	4	Q8C0C7;E9PWY9;Q8BJG2;Q8BXN0;Q3U0Y9;E9Q319;D6RIJ2
Receptor-type tyrosine-protein phosphatase kappa	Ptprk		0.5	2	4	P35822;B2RRF0;F1MME1;F7C3J0;F7BX79;F7BX47;F1MQ80
Type VI collagen alpha 3 subunit	Col6a3		0.497512	100	201	E9PWQ3;O88493
EH domain-containing protein 1	Ehd1		0.492958	105	213	Q8K1X5;F6YBI4;Q80ZZ0;Q9WVK4;Q3TUW9;Q3TGS1;Q3TIT3;Q3TCK3;Q3T9A1;F6Y7R7;Q5E9R3;F7BF53;F6U2W9;F1N6N3
Ras-related protein Rab-35	Rab35		0.48	12	25	A5D7E0;Q3U0T9;Q6PHN9;F1MSJ9;F6THG1
Basigin	Bsg		0.478261	11	23	P18572;O55107;P18572-2;O55108
Ras-related C3 botulinum toxin substrate 1	Rac1		0.47619	10	21	Q3TLP8;F6Z0A9;P62998;P63001;Q8BPG5;Q9D859;F1MNG3;Q8C4N8
Myeloid-associated differentiation marker	Myadm		0.466667	7	15	O35682;Q0VE46;F7D6J0
Mimecan	Ogn		0.461538	6	13	Q543C5;Q62000
Progressive ankylosis protein	Ank;Ankh		0.458333	22	48	A8E659;F1MAW1;Q3UG85;Q9JHZ2;Q8C438;F7E3B8
Synaptic vesicle membrane protein VAT-1 homolog	Vat1		0.457627	27	59	Q3TXD3;Q499X4;Q62465;Q5RKP0;Q3U331
4F2 cell-surface antigen heavy chain	Slc3a2		0.45	18	40	G3UWA6;P10852;Q3TN39;Q8BTJ9;Q60849;Q3U144
Vesicle-associated membrane protein 5	Vamp5		0.444444	4	9	Q5M9K2;Q791P0;Q9Z2P8;Q3UM44;F7DCD3;Q2KHY2
Adenylate kinase isoenzyme 1	Ak1		0.444444	4	9	Q9R0Y5-2;Q9R0Y5;F6TL52;P00570
Ras-related protein Rab-11B;Ras-related protein Rab-11A	Rab11b;Rab11a		0.433333	13	30	P46638;Q3MHP2;Q78ZJ8;G3UZD3;F7D301;F2Z4D5;P62492;Q0PD45;Q2TA29;F6Y9C0;Q3UZ37;F8WGS1;E9Q3P9;G3UY29;G3UZL4
Pigment epithelium-derived factor	Serpinf1		0.428571	3	7	P97298;Q5ND38;B7ZC25;E9PWS2
Desmin	Des		0.421687	35	83	P31001;Q3V1K9;Q3V2C6;O62654;E1BLN2;F7AQ43
Mas-related G-protein coupled receptor member F	Mrgprf		0.416667	5	12	Q8VCJ6;Q3TZA7
Ras-related protein R-Ras	Rras		0.409091	9	22	P10833;Q3U1N3;Q2TBH2
Copine-8	Cpne8		0.4	4	10	B2RS65;F6TDX5;Q9DC53;A5D784;Q05D94
Proteasome subunit beta type-5;Proteasome subunit beta type	Psmb5		0.4	4	10	O55234;D3Z2T2;F6WX78;Q32KL2;Q8BTY5
Tubulin polymerization-promoting protein family member 3	Tppp3		0.4	2	5	Q9CRB6
Serpin H1	Serpinh1		0.4	2	5	P19324;Q3TJK3;Q3TMD2;Q3TWG9;Q8BV87;Q8BVU9;F6PWV8;Q2KJH6
Ephrin type-B receptor 3;Ephrin type-B receptor 4	Ephb3;Ephb4		0.4	2	5	F1ML02;P54754;F8WHG4;Q60669;F7C2E5;Q8C8K1;E1BIE4;P54761;Q3V1K8;Q8C7S3;Q91YM0;F7BG55;E9PWK7
Vesicle-associated membrane protein 3;Vesicle-associated membrane protein 2	Vamp3;Vamp2		0.388889	7	18	A2A895;P63024;Q2KJD2;G3X752;F7DBF8;B0QZN5;O35619;P63026;P63044;Q8CHR4;F1MDK1;F6Q6A5;F6ZXM3
Polyubiquitin-C;Ubiquitin;Ubiquitin-related 1;Ubiquitin-related 2;Polyubiquitin-B;Ubiquitin;Ubiquitin-40S ribosomal protein S27a;Ubiquitin;40S ribosomal protein S27a;Ubiquitin-60S ribosomal protein L40;Ubiquitin;60S ribosomal protein L40	Ubc;Ubb;2810422J05Rik;Rps27a;Uba52;Gm7866		0.382716	31	81	P0CG50;P0CH28;Q8VC46;Q922Z8;Q8R0Z9;E1B9K1;P0CG49;P0CG53;Q6NZC5;Q78XY9;Q8MKD1;Q3TH47;Q5SX22;E9QNP0;F6YM88;Q922B0;E9Q5F6;E9Q4P0;F7AUY9;P62983;P62992;Q642L7;E9Q0Z8;Q8C2K3;P62984;P63048;Q66JP1;E9Q9J0;F6V625;A5JUZ1;F6X7C4;B0LAC2
Protein kinase C and casein kinase substrate in neurons protein 2	Pacsin2		0.375	15	40	Q3TDA7;Q9WVE8;Q1RMR9;Q3UP40
Versican core protein	Vcan		0.375	6	16	Q62059;E9PYH0;E9QQ15;Q62059-2;G3XA35;E9QMK2;Q62059-3;E9QMK3;Q62059-4;F1MZ85;P81282;F1N6I5;P81282-2;F1MZ83;P81282-3;Q05CR7;F1N6I7;P81282-4;Q3UXS4;Q3TNR6;Q4VA91;Q8BS97
Proteasome subunit beta type;Proteasome subunit beta type-2	Psmb2		0.375	3	8	A2A882;Q5E9K0;Q8BJX0;Q9R1P3;F6WL01
Anoctamin-6	Ano6		0.363636	4	11	Q6P9J9
Collagen alpha-1(VI) chain	Col6a1		0.36	18	50	Q04857;E9Q7R6;Q99LW4
Ras-related protein Rab-5A	Rab5a		0.357143	5	14	Q3UCX7;Q4VAA1;Q9CQD1;F6Z904;Q0IIG7;G3N2V0
Galectin-3-binding protein	Lgals3bp		0.35	7	20	Q07797
Peptidyl-prolyl cis-trans isomerase C;Peptidyl-prolyl cis-trans isomerase	Ppic		0.333333	5	15	P30412;Q3UC73
Aspartate--tRNA ligase, cytoplasmic	Dars		0.333333	1	3	F6WZB7;Q3TF87;Q3TMC5;Q3UJQ3;Q8BK18;Q922B2;F1MTX7
Neuropilin-2	Nrp2		0.333333	1	3	O35375;O35375-4;Q8QZY7;B1AT45;O35375-3;B1AT42;O35375-2;B1AT41;O35375-6;O35375-5;Q3U5I8;Q8K2T3
Matrix-remodeling-associated protein 8	Mxra8		0.333333	2	6	Q9DBV4
Tripartite motif-containing protein 47	Trim47		0.318182	7	22	A2A861;Q8C0E3-2;Q8C0E3;Q497Z1;B7ZN75;A3KMJ7;Q66JW4;Q7TMQ8
BRO1 domain-containing protein BROX	Brox		0.3125	5	16	Q8K2Q7
Nicastrin	Ncstn		0.3	3	10	F6UF97;Q6ZQF2;P57716;Q3T9E5;Q3TD54;Q3TDE4
Delta-sarcoglycan	Sgcd		0.285714	2	7	P82347;Q544D4;A2ACH6;E1BPR7;F8WJ59;Q8C8D9
Tetraspanin-4	Tspan4		0.285714	2	7	Q4FJW7;Q9DCK3;D3Z0T3;D3Z0B7
Serine incorporator 3	Serinc3		0.285714	2	7	Q3TWZ3;E9Q7J1;A2A5I1;Q9QZI9
Vacuolar protein sorting-associated protein 37B	Vps37b		0.266667	4	15	Q8R0J7;F7C2D9
Syndecan-4;Syndecan	Sdc4		0.25	2	8	O35988;Q3U5S6;Q3UKZ1
Myosin-6;Myosin-7	Myh6;Myh7		0.25	2	8	B2RQQ1;Q02566;F6WZ86;F1N2G0;F6WS68;Q2TAW4;F6YJN7;B2RXX9;B2RY26;Q8MJU9;Q91Z83;B8JJH5;Q6P8P3;Q5BKR0;Q3UQQ3
F-actin-capping protein subunit beta	Capzb		0.25	1	4	A2AMV7;P79136;A2AMV5;P47757;F6Y014;P47757-2;P79136-2;Q3TVK4;Q923G3;A2AMW0;Q3TRH8;A2AMV9;F7CAZ6
Plastin-3	Pls3		0.25	1	4	B1AX58;Q3UJG9;Q3UKB1;Q99K51;F1MSB7;Q2KJ75;A7E3Q8;F7AGA5
Excitatory amino acid transporter 1	Slc1a3		0.210526	4	19	P56564;Q543U3;Q8C3T7;Q8C7W8;F7CMW1;P46411
Mitogen-activated protein kinase kinase kinase kinase 4;Traf2 and NCK-interacting protein kinase;Misshapen-like kinase 1	Map4k4;Tnik;Mink1		0.2	1	5	B7ZNR8;E9PVG7;F6QAH1;F7BS72;Q6ZQ68;F8VPL5;P97820;B2RUE8;B7ZNR9;F6Q9K7;B2RY17;B2RQ80;F6Z841;B9EKN8;Q9JM52-3;G3X9G2;F6SWJ2;F6YKR2;Q5SXG3;Q5SXG1;Q7TT13;E9PUL9;F6Z7Z3;B2RXX2;P83510;A6H7I9;F6Q3P6;F6YJI4;Q9JM52;E9Q2Q5;E0CY98;E1BIS8;Q5SXG0;Q9JM52-2;E0CXD6;E9Q617;P83510-2;E0CZD7;E0CZF8;F1MI60;F7AMS7;Q5SXF9;E0CYV5;Q61155
Ras-related protein Rab-21	Rab21		0.2	1	5	Q6A0C7;P35282;Q0PD35;Q17R06;F1MPP1;F6ZED2
Adipocyte enhancer-binding protein 1	Aebp1		0.166667	2	12	Q640N1;Q640N1-2
HEAT repeat-containing protein 5A	Heatr5a		0.166667	2	12	Q5PRF0
Proteasome subunit alpha type-3;Proteasome subunit alpha type	Psma3		0.166667	1	6	O70435;Q58DU5;Q58EV4;Q9DCD8;F7ANR3
Sorting nexin-18	Snx18		0.153846	2	13	Q8C788;Q3U1H7;Q3UPB9;A4IFN6;Q91ZR2;F6STZ5;F7D5H0
G-protein coupled receptor family C group 5 member C	Gprc5c		0.142857	2	14	Q8K3J9;Q8CEU2;B7FAT9;F6X2T0
Protein dopey-2	Dopey2		0.142857	1	7	Q3UHQ6;Q3UHQ6-2;Q6PGE1
Kinesin-1 heavy chain	Kif5b		0.125	1	8	Q61768;F1N1G7;F6X0P8
Lysosome membrane protein 2	Scarb2		0.0909091	1	11	O35114
Calsequestrin-2;Calsequestrin	Casq2		0.0647059	11	170	O09161;B9EHC7;E9PXG0;E9PZ67
Collagen alpha-2(VI) chain	Col6a2		0.0555556	1	18	Q02788;D3Z7D5
