# Supplementary material for: Proteomic Analysis of C2C12 Myoblast and Myotube Exosome-Like Vesicles: A New Paradigm for Myoblast-Myotube Cross Talk?
Source: PLoS One. 2014 Jan 2;9(1):e84153. doi: 10.1371/journal.pone.0084153 (PMC3879278; doi:10.1371/journal.pone.0084153)
Supplement: Table S2 — The 71 proteins commonly identified both in this study and in the study of Guescini et al. 2010, in ELVs released from C2C12 myoblasts. (XLS) [file pone.0084153.s009.xls]

## Sheet: ELV-MB
The 71 proteins commonly identified both is this study and in the study of Guescini et al. 2010, in ELVs released from C2C12 myoblasts
ACCESSION NUM	DESCRIPTION	CELLULAR LOCALIZATION	MASS	SCORE	QUERIES MATCHED	COVERAGE	A.N. UNIPROT	MASS UNIPROT
BAE42006	Fibronectin 1 - Mus musculus (Mouse). Fibronectin is a high-molecular weight (~440kDa) extracellular matrix glycoprotein that binds to membrane-spanning receptor proteins called integrins.[1] In addition to integrins, fibronectin also binds extracellular matrix components such as collagen, fibrin and heparan sulfate proteoglycans (e.g. syndecans).	Plasmatic Membrane	252843	1455	40	17	P11276	272489
AAL02217	Immunoglobulin superfamily receptor PGRL.- The immunoglobulin superfamily (IgSF) is a large group of cell surface and soluble proteins that are involved in the recognition, binding, or adhesion processes of cells. Molecules are categorized as members of this superfamily based on shared structural features with immunoglobulins (also known as antibodies); they all possess a domain known as an immun…	Plasmatic Membrane	65069	51	3	1	Q8R366	65011
IJMSFB	Integrin beta 1 - Fibronectin receptor beta chain precursor - mouse-Integrins are receptors that mediate attachment between a cell and the tissues surrounding it, which may be other cells or the extracellular matrix (ECM). They also play a role in cell signaling and thereby define cellular shape, mobility, and regulate the cell cycle.Typically, receptors inform a cell of the molecules in its envi…	Plasmatic Membrane	88266	150	5	4	P09055	88231
Q3UC80_MOUSE	Cd63 antigen - Mus musculus (Mouse)-Tetraspanins comprise a large superfamily of cell surface-associated membrane proteins characterized by four transmembrane domains. They participate in a variety of cellular processes, like cell activation, adhesion, differentiation and tumour invasion. At the cell surface, tetraspanins form networks with a wide diversity of proteins called tetraspanin-enriched…	Plasmatic Membrane	25777	56	2	4	P41731	25767
BAE31894	Lectin, galactoside-binding, soluble, 3 binding protein - Mus musculus (Mouse)-Promotes intergrin-mediated cell adhesion. May stimulate host defense against viruses and tumor cells.	Plasmatic Membrane	64450	122	3	5	Q07797	64491
CAI26224	Prostaglandin F2 receptor negative regulator.- Mus musculus (Mouse). Immunoglobulin domain family; members are components of immunoglobulins, neuroglia, cell surface glycoproteins, such as, T-cell receptors, CD2, CD4, CD8, and membrane glycoproteins, such as, butyrophilin and chondroitin sulfate proteoglycan core.	Plasmatic Membrane	98660	290	7	7	Q9WV91	98708
BAE40722	Tubulin beta 2	Cytosol	49889	525	11	32	Q9CWF2	49.953
BAE28719	Tubulin beta 3	Cytosol	50402	445	9	24	Q9ERD7	50.419
BAE40982	Tubulin beta 5	Cytosol	49667	468	11	28	P99024	49.671
TBB6_MOUSE	Tubulin beta 6 chain	Cytosol	50058	401	10	23	Q922F4	50090
EZRI_MOUSE	Ezrin (p81) (Cytovillin) (Villin-2) -cytoskeletal protein binding - Mus musculus (Mouse)	Cytosol	69233	211	9	8	P26040	69.407
MOES_MOUSE	Moesin (Membrane-organizing extension spike protein) - Mus musculus (Mouse)	Cytosol	67594	408	14	18	P26041	67.767
VINC_MOUSE	Vinculin (Metavinculin)-Involved in cell adhesion. May be involved in the attachment of the actin-based microfilaments to the plasma membrane.	Cytosol	116513	1514	41	40	Q64727	116.717
DESM_MOUSE	Desmin-a class-III intermediate filaments found in muscle cells. In adult striated muscle they form a fibrous network connecting myofibrils to each other and to the plasma membrane from the periphery of the Z-line structures. Mutations in this gene are associated with desmin-related myopathy, a familial cardiac and skeletal myopathy (CSM), and with distal myopathies.	Cytosol	53334	79	3	4	P31001	53.498
VIME_MOUSE	Vimentin-Cytoskeletal protein- intermediate filament protein. Intermediate filament proteins are expressed in a tissue-specific manner. Desmin is the subunit specific for muscle and vimentin the subunit specific for mesenchymal tissue.	Cytosol	53524	101	3	7	P20152	53.688
BAE35416	Glucose phosphate isomerase 1-Besides it's role as a glycolytic enzyme, mammalian GPI can function as a tumor-secreted cytokine and an angiogenic factor (AMF) that stimulates endothelial cell motility. GPI is also a neurotrophic factor (Neuroleukin) for spinal and sensory neurons.	Cytosol	62655	790	23	33	P06745	62.767
TPIS_MOUSE	Triose-phosphate isomerase-Triose-phosphate isomerase (TPI or TIM), is an enzyme (EC 5.3.1.1) that catalyzes the reversible interconversion of the triose phosphate isomers dihydroxyacetone phosphate and D-glyceraldehyde 3-phosphate.TPI plays an important role in glycolysis and is essential for efficient energy production. TPI has been found in nearly every organism searched for the enzyme, includ…	Cytosol	26565	570	17	51	P17751	26.713
ALDR_MOUSE	Aldose reductase-Aldose reductase (or aldehyde reductase) is an enzyme in carbohydrate metabolism that converts glucose to sorbitol. The enzyme can be inhibited by aldose reductase inhibitors.	Cytosol	35578	104	4	7	P45376	35.732
Q5FWB7_MOUSE	Fructose bisphosphate aldolase A mouse-Aldolase A is an enzyme which catalyses one of the aldol reactions: The substrate, fructose 1,6-bisphosphate (F-1,6-BP) is broken down into glyceraldehyde 3-phosphate and dihydroxyacetone phosphate (DHAP). This reaction is a part of glycolysis. Three aldolase isozymes (A, B, and C), encoded by three different genes, are differentially expressed during develo…	Cytosol	39331	770	23	41	P05064	39.356
AAA37659	Glyceraldehyde-3-phosphate dehydrogenase (phosphorylating) (EC 1.2.1.12) - mouse-In enzymology, a glyceraldehyde-3-phosphate dehydrogenase (phosphorylating) (EC 1.2.1.12) is an enzyme that catalyzes the chemical reactionD-glyceraldehyde 3-phosphate + phosphate + NAD+ 3-phospho-D-glyceroyl phosphate + NADH + H+The 3 substrates of this enzyme are D-glyceraldehyde 3-phosphate, phosphate, and NAD+, w…	Cytosol	35787	282	8	20	P16858	35810
ENOA_MOUSE	Alpha-enolase (EC 4.2.1.11) (2-phospho-D-glycerate hydro-lyase) - Mus musculus (Mouse)-Enolase 1, more commonly known as alpha-enolase, is a glycolytic enzyme expressed in most tissues, one of the isozymes of enolase. It is a homodimer composed of 2 alpha subunits.	Cytosol	46980	572	17	35	P17182	47.141
AE41969	L-Lactate dehydrogenase 1- A chain-Glycolysis	Cytosol	36476	392	12	25	Q3TCI7	36500
BAE38529	Farnesyl diphosphate synthase-Key enzyme in isoprenoid biosynthesis which catalyzes the formation of farnesyl diphosphate (FPP), a precursor for several classes of essential metabolites including sterols, dolichols, carotenoids, and ubiquinones. FPP also serves as substrate for protein farnesylation and geranylgeranylation. Catalyzes the sequential condensation of isopentenyl pyrophosphate with t…		40570	80	1	4	Q3TMB3	40.596
ANXA1_MOUSE	Annexin A1 (Annexin I) - Mus musculus (Mouse)-Calcium/phospholipid-binding protein which promotes membrane fusion and is involved in exocytosis. This protein regulates phospholipase A2 activity. It seems to bind from two to four calcium ions with high affinity.	Micro-vesicle Membrane	38579	825	23	28	P10107	38.734
ANXA2_MOUSE	Annexin A2 (Annexin II) - Mus musculus (Mouse)-Annexin A2 is a pleiotropic protein, meaning that its function is dependent on place and time in the body.Calcium-regulated membrane-binding protein whose affinity for calcium is greatly enhanced by anionic phospholipids. It binds two calcium ions with high affinity.	Micro-vesicle Membrane	38521	691	26	33	P07356	38.676
ANXA3_MOUSE	Annexin A3 (Annexin III) - Mus musculus (Mouse)-Inhibitor of phospholipase A2, also possesses anti-coagulant properties.	Micro-vesicle Membrane	36217	256	4	11	O35639	36.371
ANXA4_MOUSE	Annexin A4 (Annexin IV) - Mus musculus (Mouse)-Calcium/phospholipid-binding protein which promotes membrane fusion and is involved in exocytosis	Micro-vesicle Membrane	35836	281	6	14	P97429	35990
BAE31016	Annexin A5 (Annexin V) - Mus musculus (Mouse)-This protein is an anticoagulant protein that acts as an indirect inhibitor of the thromboplastin-specific complex, which is involved in the blood coagulation cascade.	Micro-vesicle Membrane	35730	831	16	25	P48036	35.752
CAI25361	Clathrin, heavy polypeptide (Hc)- Mus musculus (Mouse) - Clathrin is a protein which plays a major role in the formation of coated vesicles. Clathrin was first isolated and named by Barbara Pearse in 1975.[1] It forms a triskelion shape which is composed of three clathrin heavy chains and three light chains. When the triskelion interact they form a polyhedral lattice which surrounds the vesicle.	Micro-vesicle Membrane	191864	618	13	8	Q5SXR6	191.986
IF4A1_MOUSE	Eukaryotic translation initiation factor eIF-4A I-ATP-dependent RNA helicase which is a subunit of the eIF4F complex involved in cap recognition and is required for mRNA binding to ribosome. In the current model of translation initiation, eIF4A unwinds RNA secondary structures in the 5'-UTR of mRNAs which is necessary to allow efficient binding of the small ribosomal subunit, and subsequent scann…		46125	368	10	18	P60843	46.154
BAE39863	Eukaryotic translation elongation factor 1- alpha-Eukaryotic elongation factor 1 (EF1) alpha subfamily. EF1 is responsible for the GTP-dependent binding of aminoacyl-tRNAs to the ribosomes. EF1 is composed of four subunits: the alpha chain which binds GTP and aminoacyl-tRNAs, the gamma chain that probably plays a role in anchoring the complex to other cellular components and the beta and delta (o…	Nucleus-Cytosol	50072	254	8	13	Q3TII3	50.104
EF2_MOUSE	Eukaryotic translation elongation factor 2-This protein promotes the GTP-dependent translocation of the nascent protein chain from the A-site to the P-site of the ribosome.	Cytosol	95122	262	16	18	P58252	95.314
RSSA_MOUSE	40S ribosomal protein SA (p40) (34/67 kDa laminin receptor)-Required for the assembly and/or stability of the 40S ribosomal subunit. Required for the processing of the 20S rRNA-precursor to mature 18S rRNA in a late step of the maturation of 40S ribosomal subunits. Also functions as a cell surface receptor for laminin. Plays a role in cell adhesion to the basement membrane and in the consequent a…	Cell membrane-Cytosol-Nucleus	32567	200	3	15	P14206	32.838
RLA0_MOUSE	Acidic ribosomal protein P0 - mouse-Ribonucleoprotein-Ribosomal protein		34195	101	2	7	P14869	34.216
BAE38973	Ribosomal protein S2		31211	127	3	11	Q3TL20	31230
BAE29595	Ribosomal protein S3		26658	134	3	13	Q3UCL7	26.675
BAE22507	Ribosomal protein S4.X		29545	85	2	6	Q3UXQ6	29.564
AAH86899	Ribosomal protein S8.- Mus musculus (Mouse)		24248	149	3	11	Q5M9L9	24.263
Q545F4_MOUSE	Heat shock protein 25( Heat shock protein beta-1) - mouse-Heat shock protein (Hsp) 25 (called Hsp27 in human cells) is a member of the small Hsp family, which has 10 members in mammals.This 25-kDa protein is a molecular chaperone and can interact with actin and intermediate filaments.Hsp25 has several different roles, including protecting cells against a large range of stresses and against apopto…	Z disc-nucleus-plasma membrane	23000	111	3	9	P14602	23.014
BAE29191	Heat shock protein 8 - HSP70 - Mus musculus (Mouse)-Heat shock proteins (HSP) are a class of functionally related proteins whose expression is increased when cells are exposed to elevated temperatures or other stress.[1] This increase in expression is transcriptionally regulated. The dramatic upregulation of the heat shock proteins is a key part of the heat shock response and is induced primarily…	Cytosol	60764	438	13	21	Q3UDS0	60.802
AAH66191	Heat shock protein 8 - Belongs to the heat shock protein 70 family- Mus musculus (Mouse)	Cytosol	70828	850	32	26	P63017	70.871
Q71LX8_MOUSE	Heat shock protein 84-mouse	Cytosol	83229	1070	46	36	P11499	83.325
BAE27111	Chaperonin subunit 3 (gamma) - CCT (chaperonin containing TCP-1) gamma chain - Mus musculus (Mouse).A proportion of all newly-made proteins require assistance to convert from a linear chain of amino acids to a functional three-dimensional entity. This process is called protein folding. Chaperonins are protein complexes that assist the folding of these nascent, non-native polypeptides into their n…	Cytosol	60563	160	4	7	Q3UJP4	60.602
TCPD_MOUSE	Chaperonin subunit 4 (delta) - T-complex protein 1 subunit delta (TCP-1-delta) (CCT-delta) (A45).- Mus musculus (Mouse).	Cytosol	57899	138	2	4	P80315	58.066
BAB27244	Chaperonin subunit 8 (theta) - T-complex protein 1 subunit theta - Mus musculus (Mouse)	Cytosol	49855	200	5	9	Q9CS06	49.886
BAE39906	Chaperonin subunit 5 (epsilon) - T-complex protein 1 subunit epsilon -Mus musculus (Mouse)	Cytosol	59587	130	3	4	P80316	59.624
TCPZ_MOUSE	Chaperonin subunit 6a (zeta) - T-complex protein 1 subunit zeta - Mus musculus (Mouse)	Cytosol	57967	135	4	7	Q3TI62	58.003
BAB29293	26S PROTEASE REGULATORY SUBUNIT S10B (PROTEASOME SUBUNIT P42)	Cytosol	44090	123	3	7	P62334	44.173
BAC40121	Ubiquitin-protein ligase (EC 6.3.2.19) E1 - mouse		117734	139	3	3	Q02053	117.809
TERA_MOUSE	Transitional endoplasmic reticulum ATPase (TER ATPase) (15S Mg(2+)- ATPase p97 subunit) (Valosin-containing protein)- Mus musculus (Mouse)- Necessary for the fragmentation of Golgi stacks during mitosis and for their reassembly after mitosis. Involved in the formation of the transitional endoplasmic reticulum (tER). The transfer of membranes from the endoplasmic reticulum to the Golgi apparatus o…	Cytosol-Nucleus-Endoplasmic reticulum	89121	608	22	27	Q01853	89.322
AAH51123	Pdcd6ip protein - ALIX - ALIX - This gene encodes a protein thought to participate in programmed cell death. Studies using mouse cells have shown that overexpression of this protein can block apoptosis. In addition, the product of this gene binds to the product of the PDCD6 gene, a protein required for apoptosis, in a calcium-dependent manner. This gene product also binds to endophilins, proteins…	Cytosol	96251	544	17	25	Q80Y09	96.312
BAE28264	Programmed cell death 6	Microsomal fraction	14375	183	4	38	Q3UGE5	14.384
Q5SZA3_MOUSE	Histone H1 - mouse	Nuclear	21254	226	7	16	Q5SZA3	21.267
H12_MOUSE	Histone H1.2 (H1 VAR.1) (H1c).- Mus musculus (Mouse)	Nuclear	21123	405	11	20	P15864	21.267
AAH58529	Hist1h4h protein (Fragment).- Mus musculus (Mouse).	Nuclear	11624	240	9	39	P62806	11.367
H2B1B_MOUSE	Histone H2B type 1-B (h2B-143).- Mus musculus (Mouse)	Nuclear	13813	251	12	36	Q64475	13.952
BAC36106	14-3-3 protein epsilon - Tyrosine 3-monooxygenase/tryptophan 5- monooxygenase activation protein - Mus musculus (Mouse).	Mitochondrion	29170	694	22	54	Q8BPH1	29.189
BAE27120	14-3-3 protein theta - tyrosine 3-monooxygenase/tryptophan 5-monooxygenase activation protein, theta polypeptide	Cytosol	27735	259	6	20	P68254	27.778
JC5384	14-3-3 protein zeta - Mitochondrial import stimulation factor S1. This protein catalyzes the depolymerization and unfolding of mitochondrial precursor proteins in an ATP-dependent manner and has the ability to recognize the presequence portion of the precursors.	Cytosol	27740	565	19	47	P63101	27.771
AAC72250	Guanine nucleotide-binding protein G(I)/G(S)/G(T) subunit beta 1- Mus musculus (Mouse)		37309	162	3	7	P62880	37.331
GNAO1_MOUSE	Guanine nucleotide-binding protein G(o) subunit alpha 1.- Mus musculus (Mouse)-Guanine nucleotide-binding proteins (G proteins) are involved as modulators or transducers in various transmembrane signaling systems. The G(o) protein function is not clear.		39928	66	2	3	P18872	40.085
BAB27105	GTP-binding nuclear protein Ran (GTPase Ran) (Ras-like protein TC4)-GTP-binding protein involved in nucleocytoplasmic transport. Required for the import of protein into the nucleus and also for RNA export. Involved in chromatin condensation and control of cell cycle. The complex with BIRC5/survivin plays a role in mitotic spindle formation by serving as a physical scaffold to help deliver the RAN…	Nucleus-Cytosol	24350	129	6	14	P62827	24.423
GDIR_MOUSE	Rho GDP-dissociation inhibitor 1-Regulates the GDP/GTP exchange reaction of the Rho proteins by inhibiting the dissociation of GDP from them, and the subsequent binding of GTP to them	Cytosol	23262	72	1	7	Q99PT1	23.407
BAE30347	Translationally-controlled 1		19451	106	2	15	P63028	19.462
CLIC1_MOUSE	Clhoride intracellular channel protein 1		26865	135	2	7	Q9Z1Q5	27.013
AAH03833	Arbp-protein (attachment region binding protein) Ribosomal protein, large, P0		34165	103	2	6	Q5FWB6	34.186
BAE40950	Karyopherin (importin) beta 1		97051	194	5	5	Q3TFE8	97.113
IMB3_MOUSE	Importin beta 3		123380	94	2	2	Q8BKC5	123.591
FRIL1_MOUSE	Ferritin light chain 1 (Ferritin L subunit 1).- Mus musculus (Mouse)		20658	76	1	7	P29391	20.802
BAE40477	EH-domain containing 1 - Mus musculus (Mouse) - Its predicted protein structure and cellular localization point to the possibility that EHD1 participates in ligand-induced endocytosis		60507	482	16	21	Q3TGS1	60.545
BAE93881	EH-domain containing 4.- Mus musculus (Mouse)		61774	574	14	19	Q1MWP9	61.813

## Sheet: ELV-MT
List of the 238 proteins identified both in human myotube-derived ELVs (Le Bihan et al. 2012) and in murine C2C12 ELVs
HUGO Gene Symbol	Accession N° (UniProt)	Protein Name
ACLY	P53396	ATP-citrate synthase; EC 2.3.3.8; ATP-citrate (pro-S-)-lyase; Citrate cleavage enzyme;
ADAM10	O14672	Disintegrin and metalloproteinase domain-containing protein 10; ADAM 10; EC 3.4.24.81; Mammalian disintegrin-metalloprotease; Kuzbanian protein homolog; CDw156; CD156c; Flags: Precursor;
AHNAK	Q09666	Neuroblast differentiation-associated protein AHNAK; Desmoyokin;
AKR1B1	P15121	Aldose reductase; AR; EC 1.1.1.21; Aldehyde reductase;
ALDOA	P04075	Fructose-bisphosphate aldolase A; EC 4.1.2.13; Muscle-type aldolase; Lung cancer antigen NY-LU-1;
ANO6	Q4KMQ2	Anoctamin-6; Transmembrane protein 16F;
ANPEP	P15144	Aminopeptidase N; AP-N; hAPN; EC 3.4.11.2; Alanyl aminopeptidase; Microsomal aminopeptidase; Aminopeptidase M; AP-M; gp150; Myeloid plasma membrane glycoprotein CD13; CD13;
ANXA1	P04083	Annexin A1; Annexin-1; Annexin I; Lipocortin I; Calpactin II; Chromobindin-9; p35; Phospholipase A2 inhibitory protein;
ANXA11	P50995	Annexin A11; Annexin-11; Annexin XI; Calcyclin-associated annexin 50; CAP-50; 56 kDa autoantigen;
ANXA2	P07355	Annexin A2; Annexin-2; Annexin II; Lipocortin II; Calpactin I heavy chain; Chromobindin-8; p36; Protein I; Placental anticoagulant protein IV; PAP-IV;
ANXA4	P09525	Annexin A4; Annexin-4; Annexin IV; Lipocortin IV; Endonexin I; Chromobindin-4; Protein II; P32.5; Placental anticoagulant protein II; PAP-II; PP4-X; 35-beta calcimedin; Carbohydrate-binding protein p33/p41;
ANXA5	P08758	Annexin A5; Annexin-5; Annexin V; Lipocortin V; Endonexin II; Calphobindin I; CBP-I; Placental anticoagulant protein I; PAP-I; Placental anticoagulant protein 4; PP4; Thromboplastin inhibitor; Vascular anticoagulant-alpha; VAC-alpha; Anchorin CII;
ANXA6	P08133	Annexin A6; Annexin-6; Annexin VI; Lipocortin VI; p68; p70; Protein III; Chromobindin-20; 67 kDa calelectrin; Calphobindin-II; CPB-II;
ANXA7	P20073	Annexin A7; Annexin-7; Annexin VII; Synexin;
AP2A2	O94973	AP-2 complex subunit alpha-2; Adapter-related protein complex 2 alpha-2 subunit; Adaptor protein complex AP-2 subunit alpha-2; Alpha2-adaptin; Plasma membrane adaptor HA2/AP2 adaptin alpha C subunit; Alpha-adaptin C; Clathrin assembly protein complex 2 a
ARF1	P84077	ADP-ribosylation factor 1;
ARF6	P62330	ADP-ribosylation factor 6;
ARHGDIA	P52565	Rho GDP-dissociation inhibitor 1; Rho GDI 1; Rho-GDI alpha;
ARPC4	P59998	Actin-related protein 2/3 complex subunit 4; Arp2/3 complex 20 kDa subunit; p20-ARC;
ATP1A1	P05023	Sodium/potassium-transporting ATPase subunit alpha-1; Sodium pump subunit alpha-1; EC 3.6.3.9; Na(+)/K(+) ATPase alpha-1 subunit; Flags: Precursor;
ATP1B3	P54709	Sodium/potassium-transporting ATPase subunit beta-3; Sodium/potassium-dependent ATPase subunit beta-3; ATPB-3; CD298;
ATP2B1	P20020	Plasma membrane calcium-transporting ATPase 1; PMCA1; EC 3.6.3.8; Plasma membrane calcium pump isoform 1; Plasma membrane calcium ATPase isoform 1;
BANF1	O75531	Barrier-to-autointegration factor; Breakpoint cluster region protein 1;
BASP1	P80723	Brain acid soluble protein 1; Neuronal axonal membrane protein NAP-22; 22 kDa neuronal tissue-enriched acidic protein;
BSG	P35613	Basigin; Leukocyte activation antigen M6; Collagenase stimulatory factor; Extracellular matrix metalloproteinase inducer; EMMPRIN; 5F7; Tumor cell-derived collagenase stimulatory factor; TCSF; OK blood group antigen; CD147; Flags: Precursor;
CAP1	Q01518	Adenylyl cyclase-associated protein 1; CAP 1;
CAPZB	P47756	F-actin-capping protein subunit beta; CapZ beta;
CCT2	P78371	T-complex protein 1 subunit beta; TCP-1-beta; CCT-beta;
CCT3	P49368	T-complex protein 1 subunit gamma; TCP-1-gamma; CCT-gamma; hTRiC5;
CCT4	P50991	T-complex protein 1 subunit delta; TCP-1-delta; CCT-delta; Stimulator of TAR RNA-binding;
CCT5	P48643	T-complex protein 1 subunit epsilon; TCP-1-epsilon; CCT-epsilon;
CCT6A	P40227	T-complex protein 1 subunit zeta; TCP-1-zeta; CCT-zeta; CCT-zeta-1; Tcp20; HTR3; Acute morphine dependence-related protein 2;
CCT7	Q99832	T-complex protein 1 subunit eta; TCP-1-eta; CCT-eta; HIV-1 Nef-interacting protein;
CCT8	P50990	T-complex protein 1 subunit theta; TCP-1-theta; CCT-theta; Renal carcinoma antigen NY-REN-15;
CD109	Q6YHK3	CD109 antigen; C3 and PZP-like alpha-2-macroglobulin domain-containing protein 7; 150 KDa TGF-beta-1-binding protein; Platelet-specific Gov antigen; p180; r150; CD109; Flags: Precursor;
CD151	P48509	CD151 antigen; Platelet-endothelial tetraspan antigen 3; PETA-3; GP27; Membrane glycoprotein SFA-1; Tetraspanin-24; Tspan-24; CD151;
CD44	P16070	CD44 antigen; Phagocytic glycoprotein I; PGP-I; PGP-1; HUTCH-I; Extracellular matrix receptor III; ECMR-III; GP90 lymphocyte homing/adhesion receptor; Hermes antigen; Hyaluronate receptor; Heparan sulfate proteoglycan; Epican; CDw44; CD44; Flags: Precurs
CD63	P08962	CD63 antigen; Melanoma-associated antigen ME491; Ocular melanoma-associated antigen; OMA81H; Granulophysin; Tetraspanin-30; Tspan-30; Lysosomal-associated membrane protein 3; LAMP-3; CD63;
CD81	P60033	CD81 antigen; 26 kDa cell surface protein TAPA-1; Target of the antiproliferative antibody 1; Tetraspanin-28; Tspan-28; CD81;
CD82	P27701	CD82 antigen; Inducible membrane protein R2; C33 antigen; IA4; Metastasis suppressor Kangai-1; Suppressor of tumorigenicity protein 6; Tetraspanin-27; Tspan-27; CD82;
CD9	P21926	CD9 antigen; p24; Leukocyte antigen MIC3; Motility-related protein; MRP-1; Tetraspanin-29; Tspan-29; 5H9 antigen; Cell growth-inhibiting gene 2 protein; CD9;
CDC42	P60953	Cell division control protein 42 homolog; G25K GTP-binding protein; Flags: Precursor;
CDH13	P55290	Cadherin-13; Truncated cadherin; T-cadherin; T-cad; Heart cadherin; H-cadherin; P105; Flags: Precursor;
CFL1	P23528	Cofilin-1; Cofilin, non-muscle isoform; 18 kDa phosphoprotein; p18;
CHMP4B	Q9H444	Charged multivesicular body protein 4b; Chromatin-modifying protein 4b; CHMP4b; Vacuolar protein-sorting-associated protein 32-2; Vps32-2; hVps32-2; SNF7-2; hSnf7-2; SNF7 homolog associated with Alix 1;
CLIC1	O00299	Chloride intracellular channel protein 1; Nuclear chloride ion channel 27; NCC27; Chloride channel ABP; Regulatory nuclear chloride ion channel protein; hRNCC;
CLIC4	Q9Y696	Chloride intracellular channel protein 4; Intracellular chloride ion channel protein p64H1;
CLTC	Q00610	Clathrin heavy chain 1; CLH-17;
CPNE1	Q99829	Copine-1; Copine I;
CRYAB	P02511	Alpha-crystallin B chain; Alpha(B)-crystallin; Rosenthal fiber component; Heat shock protein beta-5; HspB5; Renal carcinoma antigen NY-REN-27;
CTNNA1	P35221	Catenin alpha-1; Cadherin-associated protein; Alpha E-catenin; NY-REN-13 antigen;
CTNNB1	P35222	Catenin beta-1; Beta-catenin;
CTNND1	O60716	Catenin delta-1; p120 catenin; p120(ctn); Cadherin-associated Src substrate; CAS; p120(cas);
CYB5R3	P00387	NADH-cytochrome b5 reductase 3; Cytochrome b5 reductase; B5R; EC 1.6.2.2; Diaphorase-1; Contains: NADH-cytochrome b5 reductase 3 membrane-bound form; Contains: NADH-cytochrome b5 reductase 3 soluble form;
CYFIP1	Q7L576	Cytoplasmic FMR1-interacting protein 1; Specifically Rac1-associated protein 1; Sra-1; p140sra-1;
DAG1	Q14118	Dystroglycan; Dystrophin-associated glycoprotein 1; Contains: Alpha-dystroglycan; Alpha-DG; Contains: Beta-dystroglycan; Beta-DG; Flags: Precursor;
DDX3X	O00571	ATP-dependent RNA helicase DDX3X; EC 3.6.1.-; DEAD box protein 3, X-chromosomal; Helicase-like protein 2; HLP2; DEAD box, X isoform;
DES	P17661	Desmin;
DNAJA1	P31689	DnaJ homolog subfamily A member 1; Heat shock 40 kDa protein 4; DnaJ protein homolog 2; HDJ-2; HSJ-2; HSDJ;
DNAJA2	O60884	DnaJ homolog subfamily A member 2; HIRA-interacting protein 4; Cell cycle progression restoration gene 3 protein; Dnj3; Dj3; Renal carcinoma antigen NY-REN-14;
DPYSL2	Q16555	Dihydropyrimidinase-related protein 2; DRP-2; Collapsin response mediator protein 2; CRMP-2; N2A3;
DYNC1H1	Q14204	Cytoplasmic dynein 1 heavy chain 1; Cytoplasmic dynein heavy chain 1; Dynein heavy chain, cytosolic;
EEF1A1	P68104	Elongation factor 1-alpha 1; EF-1-alpha-1; Elongation factor 1 A-1; eEF1A-1; Elongation factor Tu; EF-Tu; Leukocyte receptor cluster member 7;
EEF2	P13639	Elongation factor 2; EF-2;
EHD1	Q9H4M9	EH domain-containing protein 1; Testilin; hPAST1;
EHD2	Q9NZN4	EH domain-containing protein 2;
EHD4	Q9H223	EH domain-containing protein 4; Hepatocellular carcinoma-associated protein 10/11;
EIF4A1	P60842	Eukaryotic initiation factor 4A-I; eIF-4A-I; eIF4A-I; EC 3.6.1.-; ATP-dependent RNA helicase eIF4A-1;
ENO1	P06733	Alpha-enolase; EC 4.2.1.11; 2-phospho-D-glycerate hydro-lyase; Non-neural enolase; NNE; Enolase 1; Phosphopyruvate hydratase; C-myc promoter-binding protein; MBP-1; MPB-1; Plasminogen-binding protein;
ENPP1	P22413	Ectonucleotide pyrophosphatase/phosphodiesterase family member 1; E-NPP 1; Phosphodiesterase I/nucleotide pyrophosphatase 1; Plasma-cell membrane glycoprotein PC-1; Includes: Alkaline phosphodiesterase I; EC 3.1.4.1; Includes: Nucleotide pyrophosphatase;
EPB41L2	O43491	Band 4.1-like protein 2; Generally expressed protein 4.1; 4.1G;
EPHA2	P29317	Ephrin type-A receptor 2; EC 2.7.10.1; Tyrosine-protein kinase receptor ECK; Epithelial cell kinase; Flags: Precursor;
EPHB3	P54753	Ephrin type-B receptor 3; EC 2.7.10.1; Tyrosine-protein kinase receptor HEK-2; Tyrosine-protein kinase TYRO6; Flags: Precursor;
EZR	P15311	Ezrin; p81; Cytovillin; Villin-2;
FAM129B	Q96TA1	Niban-like protein 1; Protein FAM129B; Meg-3;
FARP1	Q9Y4F1	FERM, RhoGEF and pleckstrin domain-containing protein 1; Chondrocyte-derived ezrin-like protein;
FASN	P49327	Fatty acid synthase; EC 2.3.1.85; Includes: [Acyl-carrier-protein] S-acetyltransferase; EC 2.3.1.38; Includes: [Acyl-carrier-protein] S-malonyltransferase; EC 2.3.1.39; Includes: 3-oxoacyl-[acyl-carrier-protein] synthase; EC 2.3.1.41; Includes: 3-oxoacyl
FLNA	P21333	Filamin-A; Alpha-filamin; Filamin-1; Endothelial actin-binding protein; Actin-binding protein 280; ABP-280; Non-muscle filamin;
FLNC	Q14315	Filamin-C; Gamma-filamin; Filamin-2; Protein FLNc; Actin-binding-like protein; ABP-L; ABP-280-like protein;
FLOT1	O75955	Flotillin-1;
FN1	P02751	Fibronectin; FN; Cold-insoluble globulin; CIG; Contains: Ugl-Y1; Contains: Ugl-Y2; Contains: Ugl-Y3; Flags: Precursor;
GAPDH	P04406	Glyceraldehyde-3-phosphate dehydrogenase; GAPDH; EC 1.2.1.12;
GDI2	P50395	Rab GDP dissociation inhibitor beta; Rab GDI beta; Guanosine diphosphate dissociation inhibitor 2; GDI-2;
GLIPR2	Q9H4G4	Golgi-associated plant pathogenesis-related protein 1; Golgi-associated PR-1 protein; GAPR-1; Glioma pathogenesis-related protein 2; GliPR 2;
GNA11	P29992	Guanine nucleotide-binding protein subunit alpha-11; G-protein subunit alpha-11; G alpha-11; Guanine nucleotide-binding protein G(y) subunit alpha;
GNAI2	P04899	Guanine nucleotide-binding protein G(i), alpha-2 subunit; Adenylate cyclase-inhibiting G alpha protein;
GNAI3	P08754	Guanine nucleotide-binding protein G(k) subunit alpha; G(i) alpha-3;
GNAS	Q5JWF2	Guanine nucleotide-binding protein G(s) subunit alpha isoforms XLas; Adenylate cyclase-stimulating G alpha protein; Extra large alphas protein; XLalphas;
GNB1	P62873	Guanine nucleotide-binding protein G(I)/G(S)/G(T) subunit beta-1; Transducin beta chain 1;
GNB2	P62879	Guanine nucleotide-binding protein G(I)/G(S)/G(T) subunit beta-2; Transducin beta chain 2; G protein subunit beta-2;
GNB2L1	P63244	Guanine nucleotide-binding protein subunit beta-2-like 1; Guanine nucleotide-binding protein subunit beta-like protein 12.3; Receptor of activated protein kinase C 1; RACK1; Receptor for activated C kinase; Cell proliferation-inducing gene 21 protein; Hu
GPC1	P35052	Glypican-1; Contains: Secreted glypican-1; Flags: Precursor;
GPI	P06744	Glucose-6-phosphate isomerase; GPI; EC 5.3.1.9; Phosphoglucose isomerase; PGI; Phosphohexose isomerase; PHI; Autocrine motility factor; AMF; Neuroleukin; NLK; Sperm antigen 36; SA-36;
GSTP1	P09211	Glutathione S-transferase P; EC 2.5.1.18; GST class-pi; GSTP1-1;
H2AFY	O75367	Core histone macro-H2A.1; Histone macroH2A1; mH2A1; H2A.y; H2A/y; Medulloblastoma antigen MU-MB-50.205;
HIST1H1B	P16401	Histone H1.5; Histone H1a;
HIST1H1C	P16403	Histone H1.2; Histone H1d;
HIST1H2BB	P33778	Histone H2B type 1-B; H2B.f; H2B/f; H2B.1;
HSP90AB1	P08238	Heat shock protein HSP 90-beta; HSP 90; HSP 84;
HSPA8	P11142	Heat shock cognate 71 kDa protein; Heat shock 70 kDa protein 8;
HSPB1	P04792	Heat shock protein beta-1; HspB1; Heat shock 27 kDa protein; HSP 27; Stress-responsive protein 27; SRP27; Estrogen-regulated 24 kDa protein; 28 kDa heat shock protein;
HSPG2	P98160	Basement membrane-specific heparan sulfate proteoglycan core protein; HSPG; Perlecan; PLC; Flags: Precursor;
IGSF8	Q969P0	Immunoglobulin superfamily member 8; CD81 partner 3; Glu-Trp-Ile EWI motif-containing protein 2; EWI-2; Keratinocytes-associated transmembrane protein 4; KCT-4; LIR-D1; CD316; Flags: Precursor;
IPO5	O00410	Importin-5; Imp5; Importin subunit beta-3; Karyopherin beta-3; Ran-binding protein 5; RanBP5;
IQGAP1	P46940	Ras GTPase-activating-like protein IQGAP1; p195;
ITFG3	Q9H0X4	Protein ITFG3;
ITGA3	P26006	Integrin alpha-3; Galactoprotein B3; GAPB3; VLA-3 alpha chain; FRP-2; CD49 antigen-like family member C; CD49c; Contains: Integrin alpha-3 heavy chain; Contains: Integrin alpha-3 light chain; Flags: Precursor;
ITGA5	P08648	Integrin alpha-5; Fibronectin receptor subunit alpha; Integrin alpha-F; VLA-5; CD49 antigen-like family member E; CD49e; Contains: Integrin alpha-5 heavy chain; Contains: Integrin alpha-5 light chain; Flags: Precursor;
ITGAV	P06756	Integrin alpha-V; Vitronectin receptor subunit alpha; CD51; Contains: Integrin alpha-V heavy chain; Contains: Integrin alpha-V light chain; Flags: Precursor;
ITGB1	P05556	Integrin beta-1; Fibronectin receptor subunit beta; Integrin VLA-4 subunit beta; CD29; Flags: Precursor;
ITGB5	P18084	Integrin beta-5; Flags: Precursor;
KIF5B	P33176	Kinesin-1 heavy chain; Ubiquitous kinesin heavy chain; UKHC; Conventional kinesin heavy chain;
KPNB1	Q14974	Importin subunit beta-1; Karyopherin subunit beta-1; Nuclear factor P97; Importin-90;
LAMP1	P11279	Lysosome-associated membrane glycoprotein 1; LAMP-1; CD107 antigen-like family member A; CD107a; Flags: Precursor;
LAMP2	P13473	Lysosome-associated membrane glycoprotein 2; LAMP-2; CD107 antigen-like family member B; CD107b; Flags: Precursor;
LDHA	P00338	L-lactate dehydrogenase A chain; LDH-A; EC 1.1.1.27; LDH muscle subunit; LDH-M; Renal carcinoma antigen NY-REN-59; Cell proliferation-inducing gene 19 protein;
LGALS1	P09382	Galectin-1; Lectin galactoside-binding soluble 1; Beta-galactoside-binding lectin L-14-I; Lactose-binding lectin 1; S-Lac lectin 1; Galaptin; 14 kDa lectin; HPL; HBL; Putative MAPK-activating protein PM12;
LGALS3BP	Q08380	Galectin-3-binding protein; Lectin galactoside-binding soluble 3-binding protein; Mac-2-binding protein; Mac-2 BP; MAC2BP; Tumor-associated antigen 90K; Basement membrane autoantigen p105; Flags: Precursor;
LRP1	Q07954	Prolow-density lipoprotein receptor-related protein 1; LRP; Alpha-2-macroglobulin receptor; A2MR; Apolipoprotein E receptor; APOER; CD91; Contains: Low-density lipoprotein receptor-related protein 1 85 kDa subunit; LRP-85; Contains: Low-density lipoprote
MAP4K4	O95819	Mitogen-activated protein kinase kinase kinase kinase 4; EC 2.7.11.1; MAPK/ERK kinase kinase kinase 4; MEK kinase kinase 4; MEKKK 4; HPK/GCK-like kinase HGK; Nck-interacting kinase;
MFGE8	Q08431	Lactadherin; Milk fat globule-EGF factor 8; MFG-E8; HMFG; Breast epithelial antigen BA46; MFGM; Contains: Lactadherin short form; Contains: Medin; Flags: Precursor;
MIF	P14174	Macrophage migration inhibitory factor; MIF; EC 5.3.2.1; Phenylpyruvate tautomerase; L-dopachrome tautomerase; EC 5.3.3.12; L-dopachrome isomerase; Glycosylation-inhibiting factor; GIF;
MRGPRF	Q96AM1	Mas-related G-protein coupled receptor member F; Mas-related gene F protein; G-protein coupled receptor 140; G-protein coupled receptor 168;
MSN	P26038	Moesin; Membrane-organizing extension spike protein;
MVP	Q14764	Major vault protein; MVP; Lung resistance-related protein;
MXRA8	Q9BRK3	Matrix-remodeling-associated protein 8; Limitrin; Flags: Precursor;
MYADM	Q96S97	Myeloid-associated differentiation marker; SB135;
MYH9	P35579	Myosin-9; Myosin heavy chain 9; Myosin heavy chain, non-muscle IIa; Non-muscle myosin heavy chain IIa; NMMHC II-a; NMMHC-IIA; Cellular myosin heavy chain, type A; Non-muscle myosin heavy chain A; NMMHC-A;
MYL6	P60660	Myosin light polypeptide 6; Smooth muscle and nonmuscle myosin light chain alkali 6; Myosin light chain alkali 3; Myosin light chain 3; MLC-3; LC17;
MYO1C	O00159	Myosin-Ic; Myosin I beta; MMI-beta; MMIb;
MYOF	Q9NZM1	Myoferlin; Fer-1-like protein 3;
NAPA	P54920	Alpha-soluble NSF attachment protein; SNAP-alpha; N-ethylmaleimide-sensitive factor attachment protein alpha;
NARS	O43776	Asparaginyl-tRNA synthetase, cytoplasmic; EC 6.1.1.22; Asparagine--tRNA ligase; AsnRS;
NCAM1	P13591	Neural cell adhesion molecule 1; NCAM-1; N-CAM-1; CD56; Flags: Precursor;
NCSTN	Q92542	Nicastrin; Flags: Precursor;
NPTN	Q9Y639	Neuroplastin; Stromal cell-derived receptor 1; SDR-1; Flags: Precursor;
PACSIN2	Q9UNF0	Protein kinase C and casein kinase substrate in neurons protein 2;
PDCD6	O75340	Programmed cell death protein 6; Apoptosis-linked gene 2 protein; Probable calcium-binding protein ALG-2;
PDCD6IP	Q8WUM4	Programmed cell death 6-interacting protein; PDCD6-interacting protein; ALG-2-interacting protein 1; Hp95;
PFN1	P07737	Profilin-1; Profilin I;
PGD	P52209	6-phosphogluconate dehydrogenase, decarboxylating; EC 1.1.1.44;
PGK1	P00558	Phosphoglycerate kinase 1; EC 2.7.2.3; Primer recognition protein 2; PRP 2; Cell migration-inducing gene 10 protein;
PKM2	P14618	Pyruvate kinase isozymes M1/M2; EC 2.7.1.40; Pyruvate kinase muscle isozyme; Pyruvate kinase 2/3; Cytosolic thyroid hormone-binding protein; CTHBP; THBP1; p58; M2-PK; Tumor M2-PK;
PLS3	P13797	Plastin-3; T-plastin;
PLSCR3	Q9NRY6	Phospholipid scramblase 3; PL scramblase 3; Ca(2+)-dependent phospholipid scramblase 3;
PLXNA1	Q9UIW2	Plexin-A1; Semaphorin receptor NOV; Flags: Precursor;
PLXNB2	O15031	Plexin-B2; MM1; Flags: Precursor;
PPIA	P62937	Peptidyl-prolyl cis-trans isomerase A; PPIase A; Rotamase A; EC 5.2.1.8; Cyclophilin A; Cyclosporin A-binding protein;
PPP1CA	P62136	Serine/threonine-protein phosphatase PP1-alpha catalytic subunit; PP-1A; EC 3.1.3.16;
PPP2R1A	P30153	Serine/threonine-protein phosphatase 2A 65 kDa regulatory subunit A alpha isoform; PP2A, subunit A, PR65-alpha isoform; PP2A, subunit A, R1-alpha isoform; Medium tumor antigen-associated 61 kDa protein;
PSMC3	P17980	26S protease regulatory subunit 6A; Proteasome 26S subunit ATPase 3; TAT-binding protein 1; TBP-1; Proteasome subunit P50;
PSMD12	O00232	26S proteasome non-ATPase regulatory subunit 12; 26S proteasome regulatory subunit p55;
PSMD2	Q13200	26S proteasome non-ATPase regulatory subunit 2; 26S proteasome regulatory subunit RPN1; 26S proteasome regulatory subunit S2; 26S proteasome subunit p97; Tumor necrosis factor type 1 receptor-associated protein 2; 55.11 protein;
PTGFRN	Q9P2B2	Prostaglandin F2 receptor negative regulator; Prostaglandin F2-alpha receptor regulatory protein; Prostaglandin F2-alpha receptor-associated protein; CD9 partner 1; CD9P-1; Glu-Trp-Ile EWI motif-containing protein F; EWI-F; CD315; Flags: Precursor;
PTPRK	Q15262	Receptor-type tyrosine-protein phosphatase kappa; Protein-tyrosine phosphatase kappa; R-PTP-kappa; EC 3.1.3.48; Flags: Precursor;
RAB10	P61026	Ras-related protein Rab-10;
RAB11B	Q15907	Ras-related protein Rab-11B; GTP-binding protein YPT3;
RAB14	P61106	Ras-related protein Rab-14;
RAB1A	P62820	Ras-related protein Rab-1A; YPT1-related protein;
RAB2A	P61019	Ras-related protein Rab-2A;
RAB35	Q15286	Ras-related protein Rab-35; Rab-1C; GTP-binding protein RAY;
RAB5C	P51148	Ras-related protein Rab-5C; RAB5L; L1880;
RAB7A	P51149	Ras-related protein Rab-7a;
RAB8A	P61006	Ras-related protein Rab-8A; Oncogene c-mel;
RAC1	P63000	Ras-related C3 botulinum toxin substrate 1; p21-Rac1; Ras-like protein TC25; Cell migration-inducing gene 5 protein; Flags: Precursor;
RALA	P11233	Ras-related protein Ral-A; Flags: Precursor;
RALB	P11234	Ras-related protein Ral-B; Flags: Precursor;
RAN	P62826	GTP-binding nuclear protein Ran; GTPase Ran; Ras-related nuclear protein; Ras-like protein TC4; Androgen receptor-associated protein 24;
RAP1B	P61224	Ras-related protein Rap-1b; GTP-binding protein smg p21B; Flags: Precursor;
RAP2B	P61225	Ras-related protein Rap-2b; Flags: Precursor;
RDX	P35241	Radixin;
RHOA	P61586	Transforming protein RhoA; H12; Flags: Precursor;
RPL18	Q07020	60S ribosomal protein L18;
RPL3	P39023	60S ribosomal protein L3; HIV-1 TAR RNA-binding protein B; TARBP-B;
RPLP0	P05388	60S acidic ribosomal protein P0; L10E;
RPS16	P62249	40S ribosomal protein S16;
RPS18	P62269	40S ribosomal protein S18; Ke-3; Ke3;
RPS2	P15880	40S ribosomal protein S2; S4; LLRep3 protein;
RPS3	P23396	40S ribosomal protein S3;
RPS4X	P62701	40S ribosomal protein S4, X isoform; Single copy abundant mRNA protein; SCR10;
RPS8	P62241	40S ribosomal protein S8;
RPSA	P08865	40S ribosomal protein SA; Laminin receptor 1; LamR; 37/67 kDa laminin receptor; LRP/LR; Laminin-binding protein precursor p40; LBP/p40; 37 kDa laminin receptor precursor; 37LRP; 67 kDa laminin receptor; 67LR; Colon carcinoma laminin-binding protein; NEM/
RRAS	P10301	Ras-related protein R-Ras; p23; Flags: Precursor;
RRAS2	P62070	Ras-related protein R-Ras2; Ras-like protein TC21; Teratocarcinoma oncogene; Flags: Precursor;
RTN4	Q9NQC3	Reticulon-4; Neurite outgrowth inhibitor; Nogo protein; Foocen; Neuroendocrine-specific protein; NSP; Neuroendocrine-specific protein C homolog; RTN-x; Reticulon-5;
S100A11	P31949	Protein S100-A11; S100 calcium-binding protein A11; Protein S100C; Calgizzarin; MLN 70;
S100A4	P26447	Protein S100-A4; S100 calcium-binding protein A4; Metastasin; Protein Mts1; Placental calcium-binding protein; Calvasculin;
SCARB2	Q14108	Lysosome membrane protein 2; Lysosome membrane protein II; LIMP II; Scavenger receptor class B member 2; 85 kDa lysosomal membrane sialoglycoprotein; LGP85; CD36 antigen-like 2; CD36;
SERPINH1	P50454	Serpin H1; Collagen-binding protein; Colligin; 47 kDa heat shock protein; Rheumatoid arthritis-related antigen RA-A47; Arsenic-transactivated protein 3; AsTP3; Cell proliferation-inducing gene 14 protein; Flags: Precursor;
SGCD	Q92629	Delta-sarcoglycan; SG-delta; 35 kDa dystrophin-associated glycoprotein; 35DAG;
SH3GL1	Q99961	Endophilin-A2; Endophilin-2; SH3 domain-containing GRB2-like protein 1; SH3 domain protein 2B; Extra eleven-nineteen leukemia fusion gene protein; EEN; EEN fusion partner of MLL;
SLC16A1	P53985	Monocarboxylate transporter 1; MCT 1; Solute carrier family 16 member 1;
SLC1A4	P43007	Neutral amino acid transporter A; Alanine/serine/cysteine/threonine transporter; ASCT1; SATT; Solute carrier family 1 member 4;
SLC29A1	Q99808	Equilibrative nucleoside transporter 1; Equilibrative nitrobenzylmercaptopurine riboside-sensitive nucleoside transporter; Equilibrative NBMPR-sensitive nucleoside transporter; Nucleoside transporter, es-type; Solute carrier family 29 member 1;
SLC2A1	P11166	Solute carrier family 2, facilitated glucose transporter member 1; Glucose transporter type 1, erythrocyte/brain; GLUT-1; HepG2 glucose transporter;
SLC3A2	P08195	4F2 cell-surface antigen heavy chain; 4F2hc; Lymphocyte activation antigen 4F2 large subunit; 4F2 heavy chain antigen; CD98;
SLC44A1	Q8WWI5	Choline transporter-like protein 1; Solute carrier family 44 member 1; CDw92; CD92;
SLC44A2	Q8IWA5	Choline transporter-like protein 2; Solute carrier family 44 member 2;
SLC4A7	Q9Y6M7	Sodium bicarbonate cotransporter 3; Sodium bicarbonate cotransporter 2; Sodium bicarbonate cotransporter 2b; Bicarbonate transporter; Solute carrier family 4 member 7;
SLC6A6	P31641	Sodium- and chloride-dependent taurine transporter; Solute carrier family 6 member 6;
SLC7A5	Q01650	Large neutral amino acids transporter small subunit 1; L-type amino acid transporter 1; Solute carrier family 7 member 5; y+ system cationic amino acid transporter; 4F2 light chain; 4F2 LC; 4F2LC; CD98 light chain; Integral membrane protein E16; hLAT1;
SNAP23	O00161	Synaptosomal-associated protein 23; SNAP-23; Vesicle-membrane fusion protein SNAP-23;
SNTB1	Q13884	Beta-1-syntrophin; 59 kDa dystrophin-associated protein A1 basic component 1; DAPA1B; Tax interaction protein 43; TIP-43; Syntrophin-2; BSYN2;
STOM	P27105	Erythrocyte band 7 integral membrane protein; Stomatin; Protein 7.2b;
SURF4	O15260	Surfeit locus protein 4;
TCP1	P17987	T-complex protein 1 subunit alpha; TCP-1-alpha; CCT-alpha;
TFRC	P02786	Transferrin receptor protein 1; TfR1; TfR; TR; Trfr; T9; p90; CD71; Contains: Transferrin receptor protein 1, serum form; sTfR;
TLN1	Q9Y490	Talin-1;
TMED10	P49755	Transmembrane emp24 domain-containing protein 10; 21 kDa transmembrane-trafficking protein; Transmembrane protein Tmp21; Tmp-21-I; p24delta; S31III125; S31I125; Flags: Precursor;
TOLLIP	Q9H0E2	Toll-interacting protein;
TPI1	P60174	Triosephosphate isomerase; TIM; EC 5.3.1.1; Triose-phosphate isomerase;
TPT1	P13693	Translationally-controlled tumor protein; TCTP; p23; Histamine-releasing factor; HRF; Fortilin;
TSG101	Q99816	Tumor susceptibility gene 101 protein; ESCRT-I complex subunit TSG101;
TSPAN14	Q8NG11	Tetraspanin-14; Tspan-14; Transmembrane 4 superfamily member 14; DC-TM4F2;
TSPAN4	O14817	Tetraspanin-4; Tspan-4; Transmembrane 4 superfamily member 7; Novel antigen 2; NAG-2;
TSPAN6	O43657	Tetraspanin-6; Tspan-6; Transmembrane 4 superfamily member 6; T245 protein; Tetraspanin TM4-D; A15 homolog; Putative NF-kappa-B-activating protein 321;
TSPAN9	O75954	Tetraspanin-9; Tspan-9; Tetraspan NET-5;
TTN	Q8WZ42	Titin; EC 2.7.11.1; Connectin; Rhabdomyosarcoma antigen MU-RMS-40.14;
TUBA1A	Q71U36	Tubulin alpha-1A chain; Tubulin B-alpha-1; Tubulin alpha-3 chain; Alpha-tubulin 3;
TUBB3	Q13509	Tubulin beta-3 chain; Tubulin beta-III; Tubulin beta-4;
TUBB6	Q9BUF5	Tubulin beta-6 chain;
UBA1	P22314	Ubiquitin-like modifier-activating enzyme 1; Ubiquitin-activating enzyme E1; Protein A1S9;
UBB	P62988	Ubiquitin;
UBE2N	P61088	Ubiquitin-conjugating enzyme E2 N; EC 6.3.2.19; Ubiquitin-protein ligase N; Ubiquitin carrier protein N; Ubc13; Bendless-like ubiquitin-conjugating enzyme;
UGDH	O60701	UDP-glucose 6-dehydrogenase; UDP-Glc dehydrogenase; UDP-GlcDH; UDPGDH; EC 1.1.1.22;
USP5	P45974	Ubiquitin carboxyl-terminal hydrolase 5; EC 3.1.2.15; Ubiquitin thioesterase 5; Ubiquitin-specific-processing protease 5; Deubiquitinating enzyme 5; Isopeptidase T;
VAMP3	Q15836	Vesicle-associated membrane protein 3; VAMP-3; Synaptobrevin-3; Cellubrevin; CEB;
VAT1	Q99536	Synaptic vesicle membrane protein VAT-1 homolog; EC 1.-.-.-;
VCL	P18206	Vinculin; Metavinculin;
VCP	P55072	Transitional endoplasmic reticulum ATPase; TER ATPase; 15S Mg(2+)-ATPase p97 subunit; Valosin-containing protein; VCP;
VIM	P08670	Vimentin;
VPS28	Q9UK41	Vacuolar protein sorting-associated protein 28 homolog; ESCRT-I complex subunit VPS28; H-Vps28;
VPS37B	Q9H9H4	Vacuolar protein sorting-associated protein 37B; hVps37B; ESCRT-I complex subunit VPS37B;
YWHAE	P62258	14-3-3 protein epsilon; 14-3-3E;
YWHAG	P61981	14-3-3 protein gamma; Protein kinase C inhibitor protein 1; KCIP-1; Contains: 14-3-3 protein gamma, N-terminally processed;
YWHAH	Q04917	14-3-3 protein eta; Protein AS1;
YWHAQ	P27348	14-3-3 protein theta; 14-3-3 protein tau; 14-3-3 protein T-cell; Protein HS1;
YWHAZ	P63104	14-3-3 protein zeta/delta; Protein kinase C inhibitor protein 1; KCIP-1;
